# Supplementary material for: A PAS Protein Directs Metabolic Reprogramming during Cryptococcal Adaptation to Hypoxia
Source: mBio. 2021 Mar 16;12(2):e03602-20. doi: 10.1128/mBio.03602-20 (PMC8092316; doi:10.1128/mBio.03602-20)
Supplement: DATA SET S1 [file mBio.03602-20-sd001.xlsx]

## Sheet: Sheet1
Gene ID	Product Description	log2FoldChange	pvalue	padj
CNAG_06894	hypothetical protein	5.27901	0.0113304	0.0251246
CNAG_06391	hypothetical protein	4.52351	0.000536094	0.00165319
CNAG_01072	Amidase	4.04932	5.57428e-163	5.08436e-160
CNAG_04331	hypothetical protein	3.76777	6.39449e-219	1.74975e-215
CNAG_01653	cytokine inducing-glycoprotein	3.43884	1.78417e-30	5.5269e-29
CNAG_03454	hypothetical protein	3.10011	0.00880997	0.0201395
CNAG_03519	cytoplasmic protein, cytoplasmic protein, variant 1, cytoplasmic protein, variant 2	2.99271	2.44042e-61	2.67112e-59
CNAG_04585	hypothetical protein	2.98456	1.77679e-09	1.25847e-08
CNAG_04891	hypothetical protein	2.92854	2.15787e-31	7.20079e-30
CNAG_01070	class II aldolase/adducin family protein	2.79399	4.16292e-93	1.13911e-90
CNAG_02691	hypothetical protein	2.75775	0	0
CNAG_06835	glucosidase	2.69662	4.88542e-131	2.67363e-128
CNAG_06843	hypothetical protein	2.65689	4.09572e-169	4.8031e-166
CNAG_00886	Adenosylhomocysteinase	2.64551	1.72193e-203	3.53383e-200
CNAG_00269	Sorbitol dehydrogenase	2.61048	1.40958e-46	8.83298e-45
CNAG_06672	formate dehydrogenase	2.5791	7.45549e-133	4.70785e-130
CNAG_02206	hypothetical protein, hypothetical protein, variant	2.51381	1.1376e-13	1.21123e-12
CNAG_04459	hypothetical protein	2.38328	3.62012e-128	1.74809e-125
CNAG_05874	hypothetical protein	2.35313	5.55801e-93	1.4718e-90
CNAG_03874	oxidoreductase	2.34665	3.28856e-88	8.43618e-86
CNAG_01493	hypothetical protein, hypothetical protein, variant	2.34594	3.4723e-171	4.75068e-168
CNAG_00588	hypothetical protein	2.3311	3.39896e-121	1.3951e-118
CNAG_00349	hypothetical protein	2.33083	3.7094e-62	4.35007e-60
CNAG_07347	Heat shock protein	2.29476	3.85872e-245	1.58381e-241
CNAG_02561	spermine transporter	2.25053	1.52313e-51	1.12643e-49
CNAG_05130	hypothetical protein	2.2405	1.01095e-122	4.36784e-120
CNAG_05356	hypothetical protein	2.22191	6.80217e-84	1.50916e-81
CNAG_02338	cellular nucleic acid-binding protein	2.16415	1.85289e-130	9.50649e-128
CNAG_00904	aflatoxin efflux pump AFLT	2.08187	1.39568e-24	3.14757e-23
CNAG_00934	Allantoinase	2.07699	9.00944e-76	1.68087e-73
CNAG_05873	hypothetical protein	2.06971	1.66299e-81	3.50039e-79
CNAG_00292	zinc finger protein	2.05468	5.81397e-133	3.97724e-130
CNAG_02542	fructosamine kinase	2.0295	1.45623e-163	1.49428e-160
CNAG_03213	UV damage endonuclease UvdE, UV damage endonuclease UvdE, variant	2.00883	7.29253e-87	1.71041e-84
CNAG_01464	Flavohemoglobin	2.00697	7.81432e-154	6.41477e-151
CNAG_04523	glyceraldehyde-3-phosphate dehydrogenase, type I	1.99715	1.02122e-35	4.15011e-34
CNAG_02083	siderochrome-iron transporter	1.95442	2.4476e-12	2.33904e-11
CNAG_02540	hypothetical protein	1.95145	1.17766e-66	1.55927e-64
CNAG_02701	hypothetical protein	1.93527	2.9134e-153	2.17419e-150
CNAG_00453	mitochondrial protein	1.89845	3.31277e-99	1.04594e-96
CNAG_05387	galactose transporter	1.89609	1.21559e-87	3.02387e-85
CNAG_06119	spermine transporter	1.87016	6.93757e-31	2.24215e-29
CNAG_06242	Cryptococcus ferric transporter 1	1.86825	2.17368e-79	4.46094e-77
CNAG_02893	hypothetical protein, hypothetical protein, variant	1.86702	2.08964e-25	4.90111e-24
CNAG_07845	hypothetical protein, hypothetical protein, variant 1, hypothetical protein, variant 2	1.86636	4.74362e-16	6.18102e-15
CNAG_00519	lathosterol oxidase	1.85913	2.87349e-76	5.4857e-74
CNAG_06181	hypothetical protein	1.85887	0.0179301	0.037481
CNAG_01087	hypothetical protein	1.82258	1.44101e-97	4.38121e-95
CNAG_04025	transaldolase	1.82134	4.73643e-15	5.67611e-14
CNAG_01013	chromatin binding protein	1.79587	4.8822e-95	1.43136e-92
CNAG_02104	phosphatidylinositol transfer protein SFH5	1.78819	3.87339e-70	5.88827e-68
CNAG_02958	ferroxidase	1.78588	5.2764e-60	5.55307e-58
CNAG_04610	hypothetical protein	1.78193	2.66655e-09	1.85506e-08
CNAG_06337	hypothetical protein	1.77361	2.05527e-17	2.9496e-16
CNAG_05278	hypothetical protein, hypothetical protein, variant	1.76554	0.0148167	0.0316745
CNAG_00827	ribose 5-phosphate isomerase	1.75421	0.00116062	0.00331738
CNAG_00115	chlorophyll synthesis pathway protein BchC	1.75289	2.90097e-68	4.25251e-66
CNAG_04469	4-aminobutyrate transaminase	1.74546	8.67652e-11	7.15116e-10
CNAG_06745	Histone H3	1.7255	8.31468e-132	4.87537e-129
CNAG_01185	Hsp70-like protein	1.72337	5.51381e-116	2.15538e-113
CNAG_03746	hypothetical protein	1.69871	1.22919e-18	1.92933e-17
CNAG_01621	hypothetical protein	1.69742	8.31237e-125	3.7909e-122
CNAG_06551	Carnitine O-acetyltransferase	1.68455	5.42411e-52	4.04787e-50
CNAG_05350	hypothetical protein, hypothetical protein, variant	1.67775	3.26187e-65	4.11949e-63
CNAG_01257	aldo-keto reductase	1.6681	3.01013e-58	2.90708e-56
CNAG_00730	ATP-binding cassette transporter	1.66221	1.93204e-75	3.52447e-73
CNAG_05449	Copper-detoxifying metallothionein 1	1.65822	1.75791e-61	1.9768e-59
CNAG_02528	hypothetical protein, hypothetical protein, variant	1.65715	7.19535e-73	1.18133e-70
CNAG_04531	Enoyl-CoA hydratase	1.65212	5.83916e-86	1.33149e-83
CNAG_03128	gamma-glutamyltransferase, gamma-glutamyltransferase, variant	1.65028	2.08781e-49	1.49033e-47
CNAG_04659	Pyruvate decarboxylase	1.64955	1.68732e-113	6.02225e-111
CNAG_05479	Fungal specific transcription factor, putative	1.64839	1.106e-16	1.49575e-15
CNAG_00232	large subunit ribosomal protein L30e	1.63465	4.92155e-108	1.61604e-105
CNAG_06106	chaperone regulator	1.63178	2.01751e-87	4.8711e-85
CNAG_06290	Low-affinity glucose transporter HXT2	1.61551	1.00093e-49	7.20756e-48
CNAG_01737	C-4 methyl sterol oxidase, putative	1.61362	6.80139e-74	1.18793e-71
CNAG_06075	hypothetical protein	1.59503	3.50225e-111	1.19791e-108
CNAG_01368	hypothetical protein, hypothetical protein, variant	1.59217	1.79504e-73	3.0699e-71
CNAG_00539	membrane transporter	1.58047	9.7621e-62	1.12869e-59
CNAG_02361	MFS transporter, ACS family, pantothenate transporter	1.5772	1.16384e-47	7.58251e-46
CNAG_01073	hypothetical protein, hypothetical protein, variant	1.57307	1.48962e-29	4.41454e-28
CNAG_03939	5-aminolevulinic acid synthase	1.563	2.11064e-49	1.49364e-47
CNAG_04016	Identified spore protein 5	1.56262	1.18692e-05	5.01721e-05
CNAG_07807	Histone H4	1.54811	3.23036e-73	5.41185e-71
CNAG_02508	hypothetical protein	1.53103	1.73347e-19	2.86896e-18
CNAG_06225	hypothetical protein	1.52789	0.0232179	0.0469565
CNAG_02818	Glycine cleavage system T protein, glycine cleavage system T protein, variant	1.52382	1.14397e-59	1.18872e-57
CNAG_04616	hypothetical protein	1.51459	1.67675e-10	1.33376e-09
CNAG_06504	hypothetical protein	1.51425	5.15722e-07	2.68457e-06
CNAG_01955	Alcohol dehydrogenase	1.51166	1.66494e-18	2.58854e-17
CNAG_03227	hypothetical protein	1.50756	2.91858e-55	2.6042e-53
CNAG_06829	Squalene monooxygenase	1.50742	1.47127e-55	1.32722e-53
CNAG_00639	hypothetical protein	1.50212	8.82495e-23	1.74986e-21
CNAG_03061	multiple drug resistance protein	1.49433	1.05734e-64	1.31511e-62
CNAG_02526	hypothetical protein	1.49346	1.32316e-12	1.28694e-11
CNAG_00006	prohibitin-2	1.48877	2.58404e-72	4.15929e-70
CNAG_04582	hypothetical protein	1.4848	1.29474e-36	5.62357e-35
CNAG_06460	hypothetical protein	1.48265	2.27889e-61	2.52802e-59
CNAG_01648	Histone H4	1.48172	1.00591e-71	1.58799e-69
CNAG_06168	S-(hydroxymethyl)glutathione dehydrogenase	1.48009	2.64599e-67	3.68151e-65
CNAG_06666	starch phosphorylase	1.47783	7.06502e-83	1.52623e-80
CNAG_01914	mitochondrial protein	1.46231	5.92879e-49	4.02227e-47
CNAG_06446	mitochondrial splicing suppressor	1.45128	5.98585e-54	4.86513e-52
CNAG_05762	large subunit acidic ribosomal protein P2	1.45096	7.68259e-14	8.25476e-13
CNAG_03498	metalloreductase, metalloreductase, variant 1, metalloreductase, variant 2	1.44672	2.67391e-17	3.79761e-16
CNAG_00393	1,4-alpha-glucan-branching enzyme	1.44403	5.9667e-45	3.60152e-43
CNAG_01709	translation initiation factor 5	1.44165	3.25843e-70	5.04688e-68
CNAG_03186	THO complex subunit 4	1.43985	3.71698e-44	2.13376e-42
CNAG_03276	Nonsense-mediated mRNA decay protein 3, putative	1.43381	1.42341e-11	1.2605e-10
CNAG_04757	mitochondrial protein	1.42907	4.97355e-74	8.87563e-72
CNAG_03199	FAD dependent oxidoreductase	1.42244	1.05319e-48	7.08658e-47
CNAG_02959	high-affinity iron transporter	1.41328	1.92574e-30	5.94302e-29
CNAG_01539	Myo-inositol-1-phosphate synthase	1.40812	1.97274e-63	2.3815e-61
CNAG_03523	solute carrier family 25, member 38, solute carrier family 25, member 38, variant	1.40315	1.2446e-27	3.3498e-26
CNAG_07316	hydroxyacid-oxoacid transhydrogenase	1.40181	9.96092e-36	4.06812e-34
CNAG_06747	Histone H2A, histone H2A, variant	1.4018	3.30431e-78	6.61588e-76
CNAG_06374	malate dehydrogenase (oxaloacetate- decarboxylating)(NADP)	1.39681	9.05981e-20	1.52715e-18
CNAG_00057	fructose-1,6-bisphosphatase I	1.39589	1.62243e-59	1.66482e-57
CNAG_06245	hypothetical protein	1.38977	7.36804e-16	9.40656e-15
CNAG_06606	rho family GTPase	1.38861	5.98563e-46	3.66687e-44
CNAG_04202	cytosolic Fe-S cluster assembly factor NAR1	1.38861	2.82249e-33	1.02521e-31
CNAG_02896	hydroxymethylglutaryl-CoA synthase	1.38712	3.77966e-55	3.33626e-53
CNAG_02347	hypothetical protein	1.38683	8.05621e-43	4.46848e-41
CNAG_07446	mitochondrial protein	1.37526	1.61695e-43	9.15417e-42
CNAG_00183	alternative cyclin Pcl12, alternative cyclin Pcl12, variant	1.37506	1.16932e-23	2.47397e-22
CNAG_06298	hypothetical protein	1.36288	8.64032e-09	5.69249e-08
CNAG_07348	phosphopantothenoylcysteine decarboxylase	1.36074	1.17793e-54	9.96869e-53
CNAG_06101	ADP,ATP carrier protein	1.35921	2.75807e-67	3.7735e-65
CNAG_07851	isocitrate dehydrogenase, NAD-dependent	1.35687	6.28912e-61	6.79308e-59
CNAG_04988	Gly-Xaa carboxypeptidase	1.35272	4.33308e-08	2.6466e-07
CNAG_06746	Histone H2B	1.35233	1.11448e-67	1.57738e-65
CNAG_03223	hypothetical protein	1.3505	2.26693e-58	2.21538e-56
CNAG_06716	hypothetical protein	1.35028	2.91399e-60	3.10661e-58
CNAG_00516	peroxin-7	1.35013	3.41896e-22	6.60382e-21
CNAG_01946	allantoate permease	1.34725	7.87466e-21	1.40614e-19
CNAG_07492	hypothetical protein	1.34631	7.24721e-54	5.83258e-52
CNAG_00614	hypothetical protein	1.34589	1.05928e-34	4.20079e-33
CNAG_06026	aspartate aminotransferase	1.34542	1.18136e-58	1.18266e-56
CNAG_01735	hypothetical protein	1.33737	1.28261e-09	9.19561e-09
CNAG_00559	bZip transcription factor, putative	1.33636	9.52584e-31	3.03092e-29
CNAG_01446	heat shock protein, 12Kda	1.33567	2.7374e-10	2.12796e-09
CNAG_06388	hypothetical protein	1.33493	1.07086e-55	9.76742e-54
CNAG_01750	hsp72-like protein	1.33341	2.84117e-77	5.55313e-75
CNAG_07363	isocitrate dehydrogenase, NAD-dependent	1.33313	5.24382e-54	4.34813e-52
CNAG_00938	hypothetical protein	1.33155	1.94422e-52	1.4916e-50
CNAG_06244	hypothetical protein	1.33121	5.17987e-59	5.24957e-57
CNAG_06846	hypothetical protein	1.32999	1.034e-44	6.10652e-43
CNAG_01696	chaperone DnaJ, chaperone DnaJ, variant	1.3237	1.34139e-68	2.00209e-66
CNAG_07867	hypothetical protein, hypothetical protein, variant	1.31602	3.82461e-24	8.43985e-23
CNAG_02327	xaa-Pro dipeptidase	1.31398	4.65713e-30	1.42651e-28
CNAG_04027	hypothetical protein	1.31256	1.18954e-26	2.99538e-25
CNAG_02004	OTU domain-containing protein 6B	1.30468	4.86339e-57	4.53676e-55
CNAG_03283	large subunit ribosomal protein L24e	1.30336	1.01213e-67	1.45764e-65
CNAG_01803	hypothetical protein	1.30295	8.44386e-33	2.96221e-31
CNAG_02706	hypothetical protein	1.30279	5.02851e-49	3.46882e-47
CNAG_06556	oxidoreductase	1.29806	1.8965e-06	9.14709e-06
CNAG_06291	polysaccharide deacetylase	1.29738	5.72567e-25	1.31291e-23
CNAG_05623	chorismate synthase	1.29382	1.57215e-50	1.1523e-48
CNAG_00929	hypothetical protein	1.29097	9.74665e-40	4.8199e-38
CNAG_04086	hypothetical protein	1.29022	3.19437e-16	4.20233e-15
CNAG_01945	hypothetical protein	1.28785	4.22345e-05	0.000163385
CNAG_02839	hypothetical protein	1.28154	2.13404e-14	2.42301e-13
CNAG_05653	malate synthase A	1.28006	4.73884e-46	2.9249e-44
CNAG_04325	extradiol ring-cleavage dioxygenase	1.27941	1.12823e-33	4.19079e-32
CNAG_04521	oxidoreductase	1.27647	9.19124e-15	1.08096e-13
CNAG_02799	dihydroxyacetone kinase	1.27408	8.9742e-37	3.93953e-35
CNAG_07365	oxidoreductase	1.27193	1.7067e-26	4.24555e-25
CNAG_04467	succinate-semialdehyde dehydrogenase (NADP)	1.2718	4.31058e-14	4.74337e-13
CNAG_04237	hypothetical protein	1.26417	1.10811e-36	4.83853e-35
CNAG_07434	HAD hydrolase, family IIID, HAD hydrolase, family IIID, variant	1.26089	1.35761e-24	3.07014e-23
CNAG_05809	ferrochelatase	1.25889	8.38357e-34	3.17146e-32
CNAG_05692	sphingosine-1-phosphate phosphatase	1.25471	4.89182e-31	1.59988e-29
CNAG_00474	hypothetical protein	1.25149	1.14845e-30	3.64e-29
CNAG_03311	hydroxymethylglutaryl-CoA synthase	1.25095	4.02613e-38	1.89945e-36
CNAG_06644	C-22 sterol desaturase	1.24883	9.29693e-45	5.5707e-43
CNAG_02685	hypothetical protein	1.24793	6.52467e-43	3.66856e-41
CNAG_03140	Sugar transporter	1.24732	5.00944e-54	4.19618e-52
CNAG_07905	hypothetical protein	1.23814	0.0185554	0.0385624
CNAG_01761	hypothetical protein	1.23572	1.05645e-52	8.25939e-51
CNAG_00515	mannitol dehydrogenase, mannitol dehydrogenase, variant	1.2342	8.01855e-25	1.82339e-23
CNAG_00796	ATP-binding cassette, subfamily B (MDR/TAP), member 1	1.23252	1.72375e-30	5.38033e-29
CNAG_06150	hsp90-like protein	1.23166	1.21697e-63	1.49106e-61
CNAG_06529	hypothetical protein	1.231	2.03647e-28	5.70558e-27
CNAG_04011	large subunit ribosomal protein L37a	1.22843	1.72147e-37	7.93909e-36
CNAG_05532	arylformamidase	1.21733	1.7021e-22	3.35878e-21
CNAG_05548	hypothetical protein	1.21433	1.18073e-23	2.49168e-22
CNAG_00122	Alpha-amylase	1.21056	5.01898e-11	4.21276e-10
CNAG_02787	dephospho-CoA kinase	1.2102	5.71077e-37	2.56173e-35
CNAG_05723	Alcohol dehydrogenase	1.20976	2.80516e-24	6.2575e-23
CNAG_06095	large subunit ribosomal protein L13e	1.20931	3.32666e-66	4.3347e-64
CNAG_02264	AFG1-family ATPase, AFG1-family ATPase, variant	1.20827	1.24444e-14	1.44902e-13
CNAG_01541	hypothetical protein	1.20628	6.81725e-11	5.65281e-10
CNAG_04622	endoplasmic reticulum protein	1.20559	2.3321e-19	3.81359e-18
CNAG_02986	ADP-ribose pyrophosphatase	1.20183	9.47775e-36	3.90969e-34
CNAG_06027	aryl-alcohol dehydrogenase	1.20177	2.08374e-08	1.31783e-07
CNAG_06699	glyceraldehyde-3-phosphate dehydrogenase	1.20173	8.07712e-66	1.03602e-63
CNAG_01060	hypothetical protein, hypothetical protein, variant	1.19975	3.12463e-58	2.98256e-56
CNAG_07399	hypothetical protein	1.19945	0.0196423	0.0404829
CNAG_03275	glutaryl-CoA dehydrogenase, glutaryl-CoA dehydrogenase, variant	1.19875	1.34962e-18	2.11431e-17
CNAG_08004	hypothetical protein	1.19856	2.74246e-08	1.7094e-07
CNAG_04704	MFS transporter, SHS family, lactate transporter	1.19572	0.00305501	0.00784931
CNAG_01594	glycine dehydrogenase	1.19421	2.60076e-17	3.70011e-16
CNAG_07559	glucose-6-phosphate 1-epimerase	1.19359	8.23788e-55	7.19413e-53
CNAG_01799	ubiquinol-cytochrome c reductase subunit 8	1.19243	9.78811e-55	8.45796e-53
CNAG_02585	hypothetical protein	1.19202	2.06474e-36	8.78212e-35
CNAG_00407	glyoxal oxidase	1.18781	1.15283e-47	7.57088e-46
CNAG_04794	spermine transporter	1.18558	1.27476e-41	6.75131e-40
CNAG_07493	hypothetical protein	1.18517	5.79099e-40	2.91645e-38
CNAG_04119	rho guanyl-nucleotide exchange factor	1.18438	1.59121e-21	2.97545e-20
CNAG_03143	hypothetical protein	1.17956	1.29712e-39	6.33812e-38
CNAG_03355	Two-component-like sensor kinase	1.17912	4.72423e-46	2.9249e-44
CNAG_05937	hypothetical protein, hypothetical protein, variant	1.17822	2.48275e-25	5.79002e-24
CNAG_01092	hypothetical protein	1.1778	2.33623e-21	4.30002e-20
CNAG_01129	lanosterol synthase	1.17492	1.21075e-27	3.26942e-26
CNAG_02415	annexin XIV	1.17228	9.8996e-18	1.45118e-16
CNAG_03301	mitochondrial import inner membrane translocase subunit TIM13	1.16628	8.59908e-36	3.58324e-34
CNAG_07312	hypothetical protein	1.16595	1.64984e-20	2.90633e-19
CNAG_01890	5-methyltetrahydropteroyltriglutamate- homocysteine S-methyltransferase	1.1593	2.64676e-48	1.76644e-46
CNAG_02869	hypothetical protein	1.15917	6.06394e-06	2.69804e-05
CNAG_04000	cytochrome c oxidase assembly protein subunit 11	1.15865	5.71528e-19	9.14556e-18
CNAG_04122	galactose dehydrogenase	1.15816	1.47121e-30	4.62725e-29
CNAG_05375	hypothetical protein	1.15781	1.35779e-44	7.90503e-43
CNAG_06923	xylulose 5-phosphate/fructose 6-phosphate phosphoketolase	1.15461	9.94583e-45	5.91633e-43
CNAG_01052	hypothetical protein	1.15456	1.35627e-36	5.85981e-35
CNAG_03314	YTH domain family 2, YTH domain family 2, variant	1.15162	7.70899e-20	1.31354e-18
CNAG_06449	hypothetical protein, hypothetical protein, variant 1, hypothetical protein, variant 2	1.1516	0.000128772	0.000453319
CNAG_02973	tRNA-splicing endonuclease subunit SEN2	1.15128	3.39094e-18	5.15486e-17
CNAG_02967	hypothetical protein	1.14813	1.09809e-32	3.83584e-31
CNAG_04335	phosphatidylinositol 4-kinase	1.14686	3.30682e-20	5.73905e-19
CNAG_04099	6-phosphogluconate dehydrogenase, decarboxylating	1.14408	1.17323e-08	7.58946e-08
CNAG_07839	large subunit ribosomal protein L11, large subunit ribosomal protein L11, variant	1.14184	7.81337e-47	5.01094e-45
CNAG_05470	ABC transporter family protein	1.1412	3.791e-19	6.12605e-18
CNAG_07004	dihydrolipoyl dehydrogenase	1.13661	9.88785e-48	6.54592e-46
CNAG_02903	alcohol dehydrogenase (NADP)	1.13566	4.0806e-37	1.84053e-35
CNAG_02297	hypothetical protein	1.13529	3.42893e-14	3.82447e-13
CNAG_01615	aldo-keto reductase	1.13478	2.28229e-23	4.69557e-22
CNAG_00813	hypothetical protein	1.13474	1.06986e-29	3.20529e-28
CNAG_05229	Stomatin family protein	1.13451	1.16933e-23	2.47397e-22
CNAG_07563	glutamate-tRNA ligase	1.13248	1.76777e-14	2.03529e-13
CNAG_01619	hypothetical protein	1.13217	1.93028e-23	4.01155e-22
CNAG_01341	mannose-6-phosphate isomerase, mannose-6-phosphate isomerase, variant	1.13195	1.13737e-44	6.66906e-43
CNAG_06868	Phosphopyruvate hydratase	1.13154	1.58576e-27	4.22646e-26
CNAG_03772	high-affinity glucose transporter	1.12937	1.31921e-06	6.50025e-06
CNAG_02751	Short-chain dehydrogenase	1.12781	5.03316e-40	2.55045e-38
CNAG_07594	hypothetical protein	1.12693	3.6814e-32	1.26977e-30
CNAG_01489	maltose O-acetyltransferase	1.12364	3.48668e-08	2.15366e-07
CNAG_04139	hypothetical protein	1.12164	9.0322e-10	6.64385e-09
CNAG_06640	cathepsin A (carboxypeptidase C)	1.12094	5.4208e-47	3.50388e-45
CNAG_06739	dethiobiotin synthase	1.11903	6.00956e-23	1.20323e-21
CNAG_03834	C4-hydroxylase	1.11736	2.71566e-22	5.29522e-21
CNAG_07776	tRNA pseudouridine(38-40) synthase	1.11639	1.26388e-30	3.99045e-29
CNAG_07745	alcohol dehydrogenase, propanol-preferring	1.11585	2.447e-53	1.93148e-51
CNAG_06821	ferric reductase transmembrane component 4, ferric reductase transmembrane component 4, variant	1.11433	1.35336e-15	1.68329e-14
CNAG_02890	hypothetical protein	1.11411	6.30591e-18	9.39478e-17
CNAG_05167	hypothetical protein	1.1137	1.03475e-40	5.37614e-39
CNAG_03198	small subunit ribosomal protein S8e	1.11279	2.50701e-49	1.75898e-47
CNAG_00491	hypothetical protein	1.1109	7.61012e-28	2.08238e-26
CNAG_00141	monooxygenase	1.10963	1.39204e-28	3.91344e-27
CNAG_07509	Xaa-Pro aminopeptidase	1.10832	8.60783e-24	1.85952e-22
CNAG_06377	solute carrier family 25 (mitochondrial phosphate transporter), member 3	1.10604	1.16829e-46	7.37728e-45
CNAG_05664	Branched-chain-amino-acid transaminase	1.10552	3.65763e-31	1.2107e-29
CNAG_06642	Atypical/PIKK/FRAP protein kinase	1.10498	5.09073e-29	1.46118e-27
CNAG_05814	small subunit ribosomal protein S10e	1.10051	6.23269e-46	3.78994e-44
CNAG_04114	small subunit ribosomal protein S0	1.09998	1.17999e-33	4.34374e-32
CNAG_07527	alpha-1,6-mannosyltransferase	1.09776	0.0163908	0.0346604
CNAG_05251	hypothetical protein	1.09665	2.47242e-22	4.84393e-21
CNAG_03438	hexose transporter	1.09359	4.15671e-33	1.4966e-31
CNAG_04441	polyadenylate-binding protein, cytoplasmic and nuclear	1.09336	6.56464e-39	3.13309e-37
CNAG_03347	ATP-dependent Clp protease ATP-binding subunit ClpB	1.09202	1.77644e-52	1.37574e-50
CNAG_03360	hypothetical protein	1.09141	1.3249e-27	3.55427e-26
CNAG_07695	gamma-aminobutyric acid transporter	1.09077	1.05654e-46	6.72335e-45
CNAG_01231	agmatinase	1.09073	2.9358e-28	8.16949e-27
CNAG_06777	fructosyl amino acid oxidase	1.09031	2.53301e-09	1.76966e-08
CNAG_04307	Urate oxidase	1.09018	2.77139e-16	3.66351e-15
CNAG_04835	dihydrodipicolinate synthase	1.08997	1.78378e-14	2.05085e-13
CNAG_03509	pyruvate dehydrogenase X component	1.08737	7.03829e-38	3.2828e-36
CNAG_04351	methylmalonate-semialdehyde dehydrogenase (acylating)	1.08732	8.42776e-32	2.87068e-30
CNAG_03002	hypothetical protein	1.0871	1.1452e-29	3.41854e-28
CNAG_06815	putative fatty alcohol oxidase	1.08567	7.11093e-10	5.27791e-09
CNAG_04265	hypothetical protein	1.08434	4.39907e-35	1.76156e-33
CNAG_03771	DNA binding protein Ncp1, DNA binding protein Ncp1, variant	1.08358	2.32395e-52	1.76642e-50
CNAG_03333	cytoplasmic protein	1.08355	6.2901e-27	1.62375e-25
CNAG_03779	large subunit ribosomal protein L4, large subunit ribosomal protein L4, variant	1.08321	3.45831e-19	5.59947e-18
CNAG_01588	plasma membrane proteolipid 3	1.08188	0.000195584	0.000660993
CNAG_06628	aldehyde dehydrogenase (NAD)	1.08065	4.63909e-26	1.12724e-24
CNAG_04675	hypothetical protein	1.07991	3.29689e-14	3.68721e-13
CNAG_01542	taurine catabolism dioxygenase TauD	1.07899	3.40772e-14	3.80598e-13
CNAG_04292	hypothetical protein	1.07703	6.20458e-21	1.12188e-19
CNAG_02512	DNA repair protein RAD16	1.07519	1.5283e-23	3.18422e-22
CNAG_02317	protein arginine N-methyltransferase 3	1.07509	1.73606e-10	1.3796e-09
CNAG_00307	hypothetical protein	1.07378	1.57767e-35	6.37984e-34
CNAG_03865	cytoplasmic protein	1.07312	1.877e-40	9.69073e-39
CNAG_00094	NAD-dependent epimerase/dehydratase	1.07194	1.21295e-06	5.99828e-06
CNAG_00484	2-oxoisovalerate dehydrogenase E2 component (dihydrolipoyl transacylase)	1.06992	1.49791e-29	4.42315e-28
CNAG_03225	malate dehydrogenase, NAD-dependent	1.06627	3.18634e-34	1.23381e-32
CNAG_03986	NAM9 protein	1.06598	6.32413e-26	1.51355e-24
CNAG_03527	cytoplasmic protein	1.06506	1.59654e-17	2.29929e-16
CNAG_01776	2,4-dihydroxyhept-2-ene-1,7-dioic acid aldolase	1.06054	1.07967e-12	1.05764e-11
CNAG_04101	hypothetical protein	1.06014	2.39277e-37	1.09123e-35
CNAG_05844	mitochondrial import inner membrane translocase subunit TIM8	1.05927	7.32215e-24	1.58595e-22
CNAG_01771	hypothetical protein	1.05907	3.47649e-30	1.06886e-28
CNAG_05116	DNA polymerase mu subunit	1.05883	5.07006e-11	4.25129e-10
CNAG_04804	sterol regulatory element-binding protein	1.05842	3.03828e-23	6.1889e-22
CNAG_02087	Acyl-CoA-dependent ceramide synthase	1.05727	1.56266e-14	1.80929e-13
CNAG_01558	chlorophyll synthesis pathway protein BchC	1.05723	3.22802e-35	1.29896e-33
CNAG_04179	lysine-tRNA ligase	1.05643	4.93368e-29	1.42107e-27
CNAG_04879	Glycogen debranching enzyme	1.05626	4.68123e-32	1.60788e-30
CNAG_05261	hypothetical protein	1.05603	1.22901e-19	2.05478e-18
CNAG_06432	Acetate kinase	1.05458	1.46402e-43	8.34594e-42
CNAG_03913	hypothetical protein, hypothetical protein, variant	1.05161	2.39971e-20	4.18242e-19
CNAG_01962	ubiquinone biosynthesis protein COQ4, mitochondrial	1.04944	2.09448e-28	5.84816e-27
CNAG_04200	C2 domain-containing protein	1.04792	5.10442e-27	1.33446e-25
CNAG_04993	hypothetical protein	1.0467	2.86226e-06	1.33959e-05
CNAG_07589	xylitol dehydrogenase	1.04657	1.93334e-07	1.07163e-06
CNAG_02465	allantoate permease	1.04434	1.07474e-12	1.05659e-11
CNAG_05435	hypothetical protein	1.04158	1.05769e-19	1.77195e-18
CNAG_07533	hypothetical protein	1.03876	1.71223e-14	1.97411e-13
CNAG_02117	NAD-binding Rossmann fold oxidoreductase	1.03814	1.80933e-25	4.26642e-24
CNAG_02464	5-oxoprolinase (ATP-hydrolysing)	1.03727	3.97562e-12	3.71284e-11
CNAG_00735	aldehyde dehydrogenase family 7 member A1	1.03603	4.82803e-26	1.16568e-24
CNAG_01574	hypothetical protein	1.03601	9.14165e-13	9.01969e-12
CNAG_03920	isocitrate dehydrogenase, NADP-dependent	1.03586	4.42301e-28	1.21841e-26
CNAG_02953	tuberin, tuberin, variant	1.03431	6.60449e-25	1.50601e-23
CNAG_03824	solute carrier family 25 (mitochondrial phosphate transporter), member 3	1.03404	5.07374e-42	2.72225e-40
CNAG_06448	Cystathionine gamma-lyase	1.03382	0.00365948	0.00920082
CNAG_02842	hypothetical protein	1.03265	4.79442e-33	1.71119e-31
CNAG_02366	4-aminobutyrate aminotransferase	1.03189	1.40767e-16	1.88816e-15
CNAG_06452	Integral membrane protein, integral membrane protein, variant	1.03138	2.0265e-13	2.13003e-12
CNAG_05815	glucosidase	1.03013	5.28824e-05	0.000199867
CNAG_04630	hypothetical protein	1.02892	6.79204e-28	1.86474e-26
CNAG_01889	Glutathione S-transferase	1.02867	5.36153e-20	9.20769e-19
CNAG_07529	threonine ammonia-lyase, biosynthetic	1.02854	6.68014e-19	1.0648e-17
CNAG_05834	hypothetical protein, hypothetical protein, variant	1.0277	8.58307e-28	2.34081e-26
CNAG_06063	cytochrome c oxidase assembly protein subunit 15	1.02576	7.1333e-22	1.35856e-20
CNAG_06668	mitochondrial protein	1.02458	5.43814e-29	1.55546e-27
CNAG_06238	Glutathione S-transferase	1.02445	1.87398e-24	4.20313e-23
CNAG_01984	transaldolase	1.02388	2.08965e-41	1.09961e-39
CNAG_03627	Cyclophilin A	1.02335	1.79585e-42	9.89403e-41
CNAG_02974	voltage-dependent anion channel protein 2	1.02291	3.03772e-42	1.65143e-40
CNAG_03168	sulfite reductase (NADPH) flavoprotein alpha- component	1.02167	5.23048e-27	1.35877e-25
CNAG_03596	2-oxoglutarate dehydrogenase E2 component (dihydrolipoamide succinyltransferase)	1.01951	2.43864e-34	9.48757e-33
CNAG_04470	Haloacid dehalogenase, type II	1.01208	1.3048e-05	5.46486e-05
CNAG_06439	d-arabinono-1,4-lactone oxidase	1.01151	1.81384e-25	4.26642e-24
CNAG_03719	Putative transporter of the major facilitator superfamily (MFS)	1.01038	1.08939e-10	8.88063e-10
CNAG_06276	Centromere DNA-binding protein complex CBF3 subunit B, putative	1.01027	3.64443e-17	5.11403e-16
CNAG_01512	hypothetical protein, hypothetical protein, variant	1.00782	3.71567e-10	2.85599e-09
CNAG_02529	hypothetical protein	1.00724	1.10425e-23	2.35449e-22
CNAG_02938	cytochrome c oxidase subunit 6a	1.00716	9.78948e-36	4.01809e-34
CNAG_02539	AAT family amino acid transporter	1.00699	2.22091e-19	3.64629e-18
CNAG_02689	hypothetical protein	1.00678	8.90623e-12	8.06967e-11
CNAG_02441	hypothetical protein	1.00416	0.00488303	0.0119194
CNAG_05607	cytoplasmic protein	1.00408	2.76858e-22	5.38561e-21
CNAG_03220	hypothetical protein	1.0029	2.98724e-24	6.64561e-23
CNAG_04884	large subunit ribosomal protein L44	1.00242	2.64743e-42	1.44885e-40
CNAG_00605	cytoplasmic protein	1.00219	1.62014e-30	5.07624e-29
CNAG_04718	hypothetical protein	1.00001	3.74768e-14	4.14618e-13
CNAG_07444	hypothetical protein	-1.00046	0.00081001	0.00239205
CNAG_00855	ligase	-1.0009	3.47745e-11	2.97668e-10
CNAG_07415	hypothetical protein	-1.00189	9.77767e-10	7.13466e-09
CNAG_00336	hypothetical protein	-1.002	6.93095e-16	8.89003e-15
CNAG_03733	hypothetical protein	-1.00317	0.00025763	0.000845276
CNAG_05788	V-type ATPase, G subunit	-1.00523	2.60885e-16	3.4542e-15
CNAG_00988	importin subunit beta-1	-1.00577	5.66643e-14	6.17739e-13
CNAG_03369	WEE protein kinase	-1.00731	0.000134432	0.000471029
CNAG_01847	hypothetical protein	-1.00768	4.90402e-05	0.000186436
CNAG_03932	cell cycle checkpoint protein	-1.0088	3.17306e-05	0.000125471
CNAG_04520	D-aminoacylase	-1.00983	5.28421e-06	2.37688e-05
CNAG_02930	virulence related protein of unknown function	-1.0102	3.10511e-05	0.000122843
CNAG_04258	ADP-ribosylation factor	-1.01225	1.23261e-10	9.96899e-10
CNAG_03038	hypothetical protein	-1.01631	7.26973e-18	1.07915e-16
CNAG_07879	TRIAD3, E3 ubiquitin-protein ligase RNF216	-1.01655	0.00168064	0.00461882
CNAG_06034	Allantoin permease	-1.01665	1.11164e-14	1.30363e-13
CNAG_06196	synaptosomal-associated protein, 23kDa	-1.01715	1.94984e-12	1.87647e-11
CNAG_02810	pumilio-family RNA binding protein, pumilio-family RNA binding protein, variant	-1.01833	1.97478e-11	1.72274e-10
CNAG_05112	hypothetical protein	-1.01962	8.30108e-18	1.2256e-16
CNAG_00258	Fungal gamma tubulin complex family protein	-1.02023	2.34603e-08	1.47349e-07
CNAG_05271	transcription initiation factor TFIIE subunit beta	-1.02147	2.65201e-07	1.4427e-06
CNAG_05153	hypothetical protein	-1.02165	7.98859e-07	4.04056e-06
CNAG_05450	hypothetical protein, hypothetical protein, variant	-1.02179	0.00238243	0.00628652
CNAG_01137	aconitate hydratase, mitochondrial	-1.0227	5.45138e-30	1.66358e-28
CNAG_05071	sulfite reductase (NADPH) hemoprotein beta- component	-1.02377	0.0187964	0.0390238
CNAG_04836	nuclear protein	-1.02389	5.72007e-06	2.55196e-05
CNAG_02448	hypothetical protein	-1.02846	4.90216e-05	0.000186436
CNAG_07997	hypothetical protein	-1.02856	0.0199003	0.0409324
CNAG_04496	rab GTPase activator	-1.03007	4.67273e-07	2.44945e-06
CNAG_05558	CAMK/CAMKL/KIN4 protein kinase	-1.03062	9.4603e-07	4.74402e-06
CNAG_05145	DNA helicase	-1.0319	4.1743e-05	0.000161789
CNAG_07642	hypothetical protein	-1.03196	0.000183472	0.000623651
CNAG_03397	hypothetical protein	-1.03301	9.51385e-10	6.96692e-09
CNAG_00152	hypothetical protein	-1.03413	3.48842e-10	2.68634e-09
CNAG_02351	endochitinase	-1.03414	1.19628e-15	1.49928e-14
CNAG_01937	hypothetical protein, hypothetical protein, variant	-1.03468	0.0194907	0.0402044
CNAG_04857	hypothetical protein	-1.03539	2.29112e-23	4.70195e-22
CNAG_07974	hypothetical protein	-1.03549	4.94337e-06	2.2309e-05
CNAG_07911	streptomycin biosynthesis protein StrI	-1.03702	9.34949e-08	5.4317e-07
CNAG_06102	ADP,ATP carrier protein, ADP,ATP carrier protein, variant 1, ADP,ATP carrier protein, variant 2, ADP,ATP carrier protein, variant 3	-1.03817	7.97056e-16	1.01285e-14
CNAG_06493	hypothetical protein	-1.03933	0.0094538	0.0213909
CNAG_01030	hypothetical protein, hypothetical protein, variant	-1.04121	4.6154e-05	0.00017688
CNAG_06533	ATP-dependent permease	-1.04149	1.777e-10	1.41078e-09
CNAG_02319	hypothetical protein	-1.04165	0.000134407	0.000471029
CNAG_00373	glucan 1,3-beta-glucosidase	-1.04568	5.13698e-11	4.30301e-10
CNAG_00172	kinesin	-1.04684	9.04536e-06	3.88965e-05
CNAG_05357	hypothetical protein	-1.04819	5.78059e-08	3.4764e-07
CNAG_05503	LIM domain-containing protein	-1.04945	0.000193279	0.000654011
CNAG_05182	hypothetical protein	-1.04982	7.49639e-07	3.81276e-06
CNAG_05381	myo-inositol transporter, putative	-1.05045	0.00658101	0.0155553
CNAG_05637	hypothetical protein	-1.0534	6.84243e-08	4.07912e-07
CNAG_03977	hypothetical protein	-1.0557	3.50063e-11	2.99029e-10
CNAG_02036	putative sugar transporter	-1.05608	6.85306e-15	8.12959e-14
CNAG_07986	hypothetical protein	-1.05657	0.000275083	0.000896451
CNAG_01916	DNA mismatch repair protein msh6	-1.05678	3.15627e-13	3.23873e-12
CNAG_06007	U3 small nucleolar RNA-associated protein 23	-1.05692	3.21794e-06	1.49751e-05
CNAG_07393	hypothetical protein	-1.05792	0.0224763	0.0456703
CNAG_04171	hypothetical protein	-1.05888	3.14796e-13	3.23424e-12
CNAG_03993	RP/EB family microtubule-associated protein	-1.05982	5.16093e-18	7.74517e-17
CNAG_00867	myo-inositol transporter, putative	-1.06198	0.00127355	0.00359881
CNAG_04756	hypothetical protein	-1.06239	1.92641e-06	9.27501e-06
CNAG_03866	solute carrier family 32 (vesicular inhibitory amino acid transporter)	-1.0627	4.3002e-05	0.000165963
CNAG_03135	hypothetical protein	-1.06502	1.385e-09	9.90373e-09
CNAG_06698	phosphatase	-1.06891	1.90455e-08	1.21386e-07
CNAG_06346	Barwin-like protein 1	-1.07118	3.29069e-07	1.76442e-06
CNAG_03709	hypothetical protein	-1.07166	7.39843e-16	9.4307e-15
CNAG_00359	hypothetical protein	-1.07516	5.34017e-10	4.03289e-09
CNAG_03656	hypothetical protein	-1.07707	0.00106521	0.00306818
CNAG_01573	hypothetical protein, hypothetical protein, variant	-1.07949	3.63355e-11	3.1006e-10
CNAG_07880	TRIAD3, E3 ubiquitin-protein ligase RNF216	-1.07994	0.00153376	0.00424785
CNAG_04862	glutamate synthase (NADPH/NADH), glutamate synthase (NADPH/NADH), variant	-1.08281	3.03082e-21	5.566e-20
CNAG_01674	MFS transporter	-1.08546	0.0140517	0.0302282
CNAG_07893	hypothetical protein	-1.08689	0.00042868	0.0013452
CNAG_04271	hypothetical protein	-1.08838	1.15952e-05	4.90898e-05
CNAG_03259	hypothetical protein	-1.08867	0.00520291	0.0126089
CNAG_01201	hypothetical protein	-1.09008	2.00945e-06	9.63525e-06
CNAG_01389	hypothetical protein	-1.09109	3.95223e-06	1.8186e-05
CNAG_00399	transformer-2-beta isoform 3	-1.09236	5.14536e-23	1.0378e-21
CNAG_01577	glutamate dehydrogenase (NADP)	-1.09284	4.60117e-52	3.46523e-50
CNAG_02659	hypothetical protein, hypothetical protein, variant	-1.095	0.00168543	0.00462887
CNAG_05320	oxidoreductase	-1.0963	1.15847e-06	5.73923e-06
CNAG_01131	hypothetical protein	-1.09778	4.91344e-05	0.000186647
CNAG_04773	hypothetical protein	-1.10078	0.0189971	0.0393707
CNAG_06916	hypothetical protein	-1.10218	1.55176e-05	6.42703e-05
CNAG_01559	hypothetical protein	-1.10525	2.51701e-11	2.17267e-10
CNAG_04633	hypothetical protein	-1.10819	2.1772e-07	1.19469e-06
CNAG_02103	hypothetical protein, hypothetical protein, variant	-1.109	1.62566e-07	9.17185e-07
CNAG_00367	dynactin 5	-1.10969	9.53613e-06	4.09425e-05
CNAG_03619	solute carrier family 29 (equilibrative nucleoside transporter), member 1/2/3	-1.11089	7.20199e-07	3.66984e-06
CNAG_02589	hypothetical protein	-1.11275	3.41836e-05	0.000134587
CNAG_00068	specific RNA polymerase II transcription factor	-1.11346	3.6693e-06	1.69506e-05
CNAG_01663	dynactin 4	-1.11697	1.09339e-06	5.43321e-06
CNAG_01658	hypothetical protein	-1.11812	1.10129e-16	1.49183e-15
CNAG_02322	hypothetical protein	-1.11884	2.88791e-08	1.79734e-07
CNAG_04814	hypothetical protein	-1.11941	0.00590679	0.0141532
CNAG_06128	hypothetical protein	-1.12385	7.77594e-09	5.1478e-08
CNAG_04717	hypothetical protein	-1.12859	0.0179406	0.0374934
CNAG_02882	hypothetical protein	-1.13174	3.72348e-08	2.28959e-07
CNAG_04052	minichromosome maintenance protein 5 (cell division control protein 46)	-1.13451	1.42484e-06	6.97465e-06
CNAG_04504	hypothetical protein, hypothetical protein, variant	-1.1357	7.63032e-07	3.87607e-06
CNAG_05466	hypothetical protein	-1.13599	0.0215092	0.0439225
CNAG_05044	hypothetical protein	-1.13654	0.000433473	0.00135661
CNAG_05039	hypothetical protein	-1.15287	1.28488e-10	1.03306e-09
CNAG_02291	DASH complex subunit DAM1	-1.15476	2.23e-11	1.9392e-10
CNAG_00029	D-3-phosphoglycerate dehydrogenase	-1.15503	9.71975e-06	4.16655e-05
CNAG_05192	hypothetical protein	-1.15781	0.00822845	0.0189793
CNAG_03378	DNA binding protein, putative	-1.16316	2.64482e-11	2.27821e-10
CNAG_01441	hypothetical protein, hypothetical protein, variant	-1.16399	1.84157e-09	1.30211e-08
CNAG_00794	hypothetical protein	-1.16605	1.44176e-11	1.27537e-10
CNAG_06904	hypothetical protein	-1.16707	3.81289e-05	0.000148694
CNAG_01440	hypothetical protein	-1.16733	0.000693403	0.00207591
CNAG_00099	minichromosome maintenance protein 3	-1.17254	2.04969e-10	1.60838e-09
CNAG_06509	hypothetical protein	-1.17358	3.40988e-05	0.000134317
CNAG_06760	hypothetical protein	-1.17422	0.00374403	0.00938179
CNAG_02942	hypothetical protein	-1.17439	0.000583814	0.00177962
CNAG_05634	protein phosphatase 2 (formerly 2A), regulatory subunit B'	-1.17869	7.79308e-12	7.10027e-11
CNAG_07824	hypothetical protein	-1.18076	1.47301e-05	6.13183e-05
CNAG_01316	replication factor A2	-1.18387	1.70482e-11	1.49998e-10
CNAG_03021	hypothetical protein	-1.18562	5.57704e-06	2.49734e-05
CNAG_07924	Pheromone receptor transcription factor, putative	-1.18567	2.12244e-11	1.84762e-10
CNAG_01562	pr4/barwin domain protein	-1.18747	7.25962e-41	3.79581e-39
CNAG_02169	hypothetical protein	-1.1908	5.51823e-05	0.00020789
CNAG_00423	kinetochore protein Spc24, fungi type	-1.19202	2.72943e-08	1.70258e-07
CNAG_03346	bZip transcription factor, putative	-1.19725	5.06093e-08	3.06833e-07
CNAG_05293	glycogenin glucosyltransferase	-1.19766	5.55093e-10	4.17668e-09
CNAG_04160	hypothetical protein, hypothetical protein, variant	-1.19864	0.00295526	0.00762885
CNAG_06230	hypothetical protein	-1.19992	9.24484e-05	0.000335504
CNAG_05735	hypothetical protein, hypothetical protein, variant	-1.20042	4.55895e-18	6.89215e-17
CNAG_03099	chitin synthase 1	-1.20544	8.54525e-12	7.75973e-11
CNAG_05674	solute carrier family 35, member E1	-1.20569	3.1902e-13	3.26946e-12
CNAG_03728	hypothetical protein	-1.20845	5.08005e-07	2.64607e-06
CNAG_01438	Cell-cycle box factor subunit SWI6, putative	-1.21007	2.03024e-08	1.28697e-07
CNAG_04243	cell division control protein 24	-1.21029	1.91616e-10	1.51393e-09
CNAG_04886	hypothetical protein	-1.21794	4.14779e-09	2.82801e-08
CNAG_00080	hypothetical protein	-1.22053	0.00710809	0.0166335
CNAG_05429	hypothetical protein	-1.22173	4.16831e-09	2.83964e-08
CNAG_02302	hypothetical protein, hypothetical protein, variant	-1.22241	0.00211611	0.00565836
CNAG_04696	DNA clamp loader	-1.22511	5.76425e-07	2.97228e-06
CNAG_05537	DNA repair protein rad18	-1.22616	2.24861e-17	3.22144e-16
CNAG_00429	tRNA-dihydrouridine synthase 1	-1.22655	5.43466e-06	2.43787e-05
CNAG_05439	CAMK/CAMK1/CAMK1-CMK protein kinase	-1.22664	1.86103e-07	1.03644e-06
CNAG_00327	DASH complex subunit DAD2	-1.22992	1.9537e-08	1.24229e-07
CNAG_05841	hypothetical protein	-1.23099	7.87946e-21	1.40614e-19
CNAG_05701	tropomyosin	-1.23293	7.79768e-43	4.3545e-41
CNAG_02850	glucan endo-1,3-alpha-glucosidase agn1	-1.23465	3.34963e-32	1.16022e-30
CNAG_02409	hypothetical protein	-1.23534	8.03676e-09	5.3119e-08
CNAG_05526	ino eighty subunit 2	-1.23606	7.29721e-12	6.67069e-11
CNAG_03923	crossover junction endonuclease mus81	-1.2378	2.15621e-06	1.03029e-05
CNAG_00755	hypothetical protein	-1.23803	9.97438e-09	6.5139e-08
CNAG_02323	hypothetical protein	-1.23818	2.97095e-22	5.76561e-21
CNAG_04953	hypothetical protein	-1.23945	3.96535e-40	2.03447e-38
CNAG_00849	hypothetical protein	-1.24439	6.29717e-06	2.79424e-05
CNAG_07985	hypothetical protein	-1.24876	0.0216875	0.0442207
CNAG_04736	hypothetical protein	-1.249	1.07253e-05	4.57607e-05
CNAG_01421	hypothetical protein	-1.2519	2.65124e-19	4.32685e-18
CNAG_06389	hypothetical protein	-1.25463	0.000708137	0.00211155
CNAG_04185	hypothetical protein	-1.25481	2.56998e-10	2.00161e-09
CNAG_06912	hypothetical protein, hypothetical protein, variant	-1.25679	3.39723e-21	6.2111e-20
CNAG_01401	hypothetical protein	-1.25845	0.00172932	0.00473674
CNAG_05699	hypothetical protein	-1.26336	8.59577e-09	5.66768e-08
CNAG_04154	hypothetical protein	-1.26503	0.00332999	0.00846573
CNAG_03294	hypothetical protein	-1.26564	9.53924e-11	7.82294e-10
CNAG_04590	hypothetical protein	-1.26615	1.49683e-05	6.21835e-05
CNAG_02172	ubiquitin-protein ligase	-1.26836	4.35838e-16	5.68807e-15
CNAG_03340	flavonol synthase	-1.27022	0.00122939	0.00348965
CNAG_00049	hypothetical protein	-1.27091	6.64356e-06	2.93842e-05
CNAG_00975	hypothetical protein	-1.27269	1.51328e-06	7.38115e-06
CNAG_05272	hypothetical protein, hypothetical protein, variant	-1.27413	4.27278e-09	2.90599e-08
CNAG_05154	membrane fraction protein	-1.27538	5.12531e-27	1.33567e-25
CNAG_08023	hypothetical protein	-1.2764	4.96056e-08	3.01639e-07
CNAG_00664	hypothetical protein	-1.277	0.0113476	0.0251491
CNAG_03043	hypothetical protein, hypothetical protein, variant 1, hypothetical protein, variant 2	-1.27735	0.000203336	0.000684092
CNAG_03687	hypothetical protein	-1.28001	5.87223e-17	8.18424e-16
CNAG_04963	hypothetical protein, hypothetical protein, variant	-1.28187	1.11616e-23	2.37373e-22
CNAG_05016	hypothetical protein	-1.2843	0.00219837	0.00585352
CNAG_04296	hypothetical protein	-1.28793	3.01723e-07	1.62843e-06
CNAG_06647	hypothetical protein	-1.29121	3.52132e-17	4.94974e-16
CNAG_01171	hypothetical protein	-1.29435	6.54584e-11	5.43325e-10
CNAG_06787	metacaspase	-1.30647	0.000244388	0.000808292
CNAG_07802	class III aminotransferase	-1.31106	9.89833e-11	8.10124e-10
CNAG_02658	hypothetical protein	-1.31598	1.06217e-09	7.70938e-09
CNAG_07998	hypothetical protein	-1.31623	1.79937e-14	2.06588e-13
CNAG_06246	hypothetical protein	-1.31922	5.61599e-49	3.8418e-47
CNAG_00598	nicotinamide mononucleotide permease	-1.32	0.00205859	0.00552435
CNAG_02902	hypothetical protein	-1.33203	7.12349e-07	3.63435e-06
CNAG_06427	hypothetical protein	-1.33289	1.90316e-13	2.00296e-12
CNAG_05176	hypothetical protein	-1.33987	2.06507e-11	1.7996e-10
CNAG_07875	hypothetical protein	-1.34093	6.90986e-16	8.87685e-15
CNAG_04960	hypothetical protein	-1.34406	1.7337e-05	7.11597e-05
CNAG_07566	hypothetical protein	-1.34626	1.25102e-09	8.99177e-09
CNAG_05168	hypothetical protein, hypothetical protein, variant	-1.34742	0.000239074	0.000792954
CNAG_06559	cysteine and glycine-rich protein	-1.34822	4.47463e-07	2.35011e-06
CNAG_05515	hypothetical protein	-1.35909	7.49698e-16	9.5415e-15
CNAG_03408	hypothetical protein	-1.35928	8.89712e-27	2.28239e-25
CNAG_02028	CMGC/SRPK protein kinase	-1.36729	6.49317e-17	9.00379e-16
CNAG_05868	glutamate-1-semialdehyde 2,1-aminomutase	-1.38186	0.000196392	0.000663175
CNAG_01706	hypothetical protein	-1.38459	0.00325899	0.00830324
CNAG_01555	hypothetical protein	-1.38758	4.63981e-11	3.91451e-10
CNAG_07990	hypothetical protein	-1.38979	2.64069e-12	2.50896e-11
CNAG_01592	protein-S-isoprenylcysteine O-methyltransferase	-1.39646	2.94862e-10	2.28783e-09
CNAG_05372	B2-aldehyde-forming enzyme	-1.40835	6.46613e-05	0.000241056
CNAG_04682	DNA replication complex GINS protein psf3	-1.41462	7.41649e-17	1.02151e-15
CNAG_01233	hypothetical protein	-1.41776	6.48004e-14	7.00852e-13
CNAG_01975	helicase	-1.41929	9.22798e-11	7.58283e-10
CNAG_02828	hypothetical protein	-1.42605	3.41701e-07	1.82857e-06
CNAG_01335	hypothetical protein	-1.42926	1.28071e-08	8.25222e-08
CNAG_06408	sister chromatid cohesion protein Dcc1	-1.43359	1.38762e-10	1.11023e-09
CNAG_04632	uracil permease	-1.44302	1.02511e-55	9.45518e-54
CNAG_00005	TPR repeat-containing protein	-1.44377	6.17954e-06	2.7465e-05
CNAG_01717	cell differentiation protein rcd1	-1.44749	8.85612e-08	5.17069e-07
CNAG_03197	hypothetical protein	-1.44931	5.62294e-05	0.000211543
CNAG_03695	capsule biosynthetic protein	-1.45166	1.83903e-14	2.10846e-13
CNAG_01710	hypothetical protein	-1.45193	3.74625e-06	1.72867e-05
CNAG_05259	hypothetical protein, hypothetical protein, variant	-1.45371	0.000294258	0.000953639
CNAG_01891	RAD57 protein	-1.45426	5.12657e-13	5.16369e-12
CNAG_06898	chitin synthase export chaperone	-1.4544	9.99663e-25	2.26692e-23
CNAG_06793	exonuclease 1	-1.45526	9.80614e-14	1.04953e-12
CNAG_07737	hypothetical protein	-1.45633	0.00356642	0.00899992
CNAG_02024	hypothetical protein	-1.45651	1.07793e-12	1.05764e-11
CNAG_03696	hypothetical protein	-1.45785	9.80185e-06	4.19955e-05
CNAG_02207	hypothetical protein	-1.45867	6.48403e-17	9.00379e-16
CNAG_03237	hypothetical protein	-1.45956	1.96338e-10	1.54677e-09
CNAG_03295	hypothetical protein	-1.47166	5.57939e-06	2.49734e-05
CNAG_06395	hypothetical protein, hypothetical protein, variant	-1.47375	0.00736058	0.0171607
CNAG_04759	hypothetical protein, hypothetical protein, variant	-1.47779	0.0161256	0.0341789
CNAG_00236	8-Amino-7-oxononanoate synthase	-1.4856	3.42936e-24	7.60856e-23
CNAG_02820	serine/threonine protein kinase	-1.48888	1.60522e-08	1.02947e-07
CNAG_00791	hypothetical protein	-1.49047	6.61883e-16	8.51629e-15
CNAG_06715	hypothetical protein	-1.49349	0.00385343	0.00962654
CNAG_07881	hypothetical protein, hypothetical protein, variant 1, hypothetical protein, variant 2	-1.49491	0.00136459	0.00382841
CNAG_07475	hypothetical protein	-1.49604	4.73822e-05	0.000180996
CNAG_03658	hypothetical protein	-1.49646	2.50601e-11	2.16546e-10
CNAG_02005	hypothetical protein	-1.49797	0.000315198	0.00101672
CNAG_01255	hypothetical protein	-1.49938	1.42935e-27	3.82201e-26
CNAG_02566	hepatocyte nuclear factor	-1.50015	2.31872e-11	2.01209e-10
CNAG_02563	DNA polymerase delta subunit 1	-1.50444	8.37376e-26	1.98671e-24
CNAG_04018	hypothetical protein	-1.5117	3.14039e-17	4.42187e-16
CNAG_07690	hypothetical protein	-1.51719	7.23603e-12	6.62214e-11
CNAG_00674	hypothetical protein	-1.52564	3.10002e-14	3.48603e-13
CNAG_07836	NAD binding dehydrogenase	-1.53268	0.000730931	0.00217242
CNAG_05377	myo-inositol transporter, putative	-1.53632	0.000258714	0.000848158
CNAG_04655	rab family protein	-1.53716	8.19448e-10	6.05477e-09
CNAG_02193	kinetochore protein Spc25, fungi type	-1.53731	2.56981e-13	2.67033e-12
CNAG_02220	hypothetical protein	-1.5402	1.88972e-16	2.5224e-15
CNAG_02044	hypothetical protein	-1.54409	0.000373504	0.00118703
CNAG_07448	urea transporter, putative	-1.54535	1.23678e-61	1.4101e-59
CNAG_04894	hypothetical protein	-1.55402	5.52346e-05	0.000207991
CNAG_07950	hypothetical protein	-1.55804	1.41165e-05	5.89433e-05
CNAG_02910	hypothetical protein	-1.56743	9.42864e-27	2.40372e-25
CNAG_01154	hypothetical protein	-1.56809	3.61126e-06	1.66919e-05
CNAG_04576	hypothetical protein	-1.57381	6.67823e-13	6.67742e-12
CNAG_03385	g1/s-specific cyclin pcl1	-1.58166	6.24624e-36	2.61609e-34
CNAG_01004	hypothetical protein, hypothetical protein, variant 1, hypothetical protein, variant 2	-1.59633	1.32419e-17	1.92054e-16
CNAG_02491	nuclear protein	-1.60759	1.20171e-17	1.74908e-16
CNAG_04449	alpha-1,6-mannosyltransferase	-1.61292	1.5386e-19	2.55159e-18
CNAG_06186	hypothetical protein, hypothetical protein, variant 1, hypothetical protein, variant 2	-1.61948	2.36221e-16	3.13777e-15
CNAG_05968	cell division control protein 42	-1.62157	6.58093e-30	1.98613e-28
CNAG_00124	Capsule structure designer protein	-1.62756	1.78025e-11	1.56133e-10
CNAG_07419	hypothetical protein, hypothetical protein, variant	-1.62991	3.20657e-18	4.90182e-17
CNAG_02759	hypothetical protein	-1.63177	7.83587e-06	3.41789e-05
CNAG_02531	Calcium-dependent protein kinase 2	-1.63254	5.64161e-11	4.71129e-10
CNAG_01468	hypothetical protein	-1.63489	3.89219e-12	3.64321e-11
CNAG_00833	hypothetical protein	-1.65845	1.6286e-05	6.71818e-05
CNAG_00670	hypothetical protein, hypothetical protein, variant	-1.66088	1.16266e-08	7.53298e-08
CNAG_05264	alpha-amylase AmyA, alpha-amylase AmyA, variant	-1.669	4.29081e-14	4.72795e-13
CNAG_04865	mannitol dehydrogenase	-1.66926	0.000340795	0.00109153
CNAG_00890	hypothetical protein	-1.67609	1.02109e-23	2.18285e-22
CNAG_01982	hypothetical protein	-1.67962	2.89773e-11	2.49344e-10
CNAG_00889	hypothetical protein, hypothetical protein, variant	-1.68682	7.00279e-06	3.08566e-05
CNAG_04474	monocarboxylic acid transporter	-1.6871	9.85741e-11	8.0758e-10
CNAG_02195	origin recognition complex subunit 1	-1.69534	1.14732e-07	6.60475e-07
CNAG_03212	forkhead domain-containing protein	-1.70301	3.45151e-09	2.37498e-08
CNAG_00235	amt family ammonium transporter	-1.71071	9.59261e-42	5.11336e-40
CNAG_06567	hypothetical protein	-1.71483	2.27515e-26	5.63264e-25
CNAG_04246	hypothetical protein	-1.7245	4.95474e-06	2.23481e-05
CNAG_00498	cell division cycle protein 14	-1.73641	5.16137e-10	3.91587e-09
CNAG_03313	hypothetical protein, hypothetical protein, variant	-1.73823	0.0182948	0.0381172
CNAG_03308	hypothetical protein	-1.73897	6.60502e-21	1.18645e-19
CNAG_03326	Chitin synthase	-1.74102	1.73657e-20	3.04604e-19
CNAG_02192	hypothetical protein	-1.74803	1.41156e-05	5.89433e-05
CNAG_04216	hypothetical protein	-1.75256	0.0021803	0.00581296
CNAG_04446	hypothetical protein	-1.7577	0.000708047	0.00211155
CNAG_06347	pr4/barwin domain protein	-1.75978	9.29069e-94	2.62991e-91
CNAG_00798	hypothetical protein	-1.7615	3.42686e-11	2.93951e-10
CNAG_06162	hypothetical protein	-1.76579	2.73767e-13	2.83042e-12
CNAG_00895	solute carrier family 39 (zinc transporter), member 1/2/3	-1.77752	1.40583e-58	1.39042e-56
CNAG_05769	cytoplasmic protein	-1.79847	2.34697e-16	3.12257e-15
CNAG_05565	hypothetical protein	-1.80365	1.81548e-10	1.43854e-09
CNAG_07963	hypothetical protein	-1.82878	0.0134764	0.029135
CNAG_05087	hypothetical protein	-1.83123	0.0013029	0.00367292
CNAG_05289	hypothetical protein	-1.87956	4.22947e-09	2.87891e-08
CNAG_03487	DnaJ domain-containing protein	-1.89348	7.22344e-15	8.54427e-14
CNAG_02899	hypothetical protein	-1.93592	4.97613e-06	2.24322e-05
CNAG_00501	hypothetical protein	-1.96396	4.74853e-10	3.61266e-09
CNAG_03461	hypothetical protein, hypothetical protein, variant	-1.96488	1.60577e-44	9.28296e-43
CNAG_01814	hypothetical protein	-1.98153	9.77107e-13	9.6176e-12
CNAG_00981	hypothetical protein	-1.9834	1.62741e-09	1.15866e-08
CNAG_06568	RAN protein kinase	-2.00608	6.2983e-33	2.219e-31
CNAG_04087	hypothetical protein	-2.04247	2.46761e-06	1.16888e-05
CNAG_03907	LIM domain containing protein	-2.04701	1.28274e-13	1.36047e-12
CNAG_00476	hypothetical protein	-2.04763	0.00105386	0.00303974
CNAG_02389	AGC protein kinase	-2.04802	5.28465e-12	4.90188e-11
CNAG_05458	endo-1,3(4)-beta-glucanase	-2.05412	8.22024e-26	1.95594e-24
CNAG_05853	hypothetical protein	-2.06797	1.47887e-20	2.61077e-19
CNAG_00177	hypothetical protein	-2.0721	7.11685e-13	7.10733e-12
CNAG_03635	hypothetical protein	-2.07297	0.00117136	0.00334342
CNAG_04837	bHLH family transcription factor	-2.09443	0.0168269	0.0355186
CNAG_07768	hypothetical protein	-2.11022	0.0154243	0.0328026
CNAG_05869	endopeptidase	-2.11064	0.0237471	0.047944
CNAG_07733	hypothetical protein	-2.14979	0.000173251	0.000592099
CNAG_02733	Monosaccharide transporter	-2.15761	4.75219e-05	0.000181445
CNAG_04091	hypothetical protein	-2.16124	4.64258e-08	2.83142e-07
CNAG_01358	hypothetical protein	-2.16866	1.91335e-05	7.81816e-05
CNAG_07673	hypothetical protein	-2.1942	0.0118796	0.0260818
CNAG_00699	transmembrane receptor	-2.21666	9.80593e-27	2.49216e-25
CNAG_03384	hypothetical protein	-2.22911	8.71948e-07	4.3967e-06
CNAG_05972	hypothetical protein	-2.24696	0.00105799	0.00305059
CNAG_05238	hypothetical protein, hypothetical protein, variant	-2.25298	0.000545037	0.0016751
CNAG_01560	hypothetical protein	-2.25445	9.38603e-07	4.70965e-06
CNAG_02797	putative secreted protein	-2.39044	1.01647e-39	4.99654e-38
CNAG_07711	hypothetical protein, hypothetical protein, variant	-2.44432	0.0117822	0.0258956
CNAG_00164	hypothetical protein	-2.51305	3.2639e-49	2.27062e-47
CNAG_03744	hypothetical protein	-2.53677	0.0059575	0.0142497
CNAG_06662	hypothetical protein	-2.54351	0.0230598	0.0466827
CNAG_03644	capsule related protein	-2.54765	5.08668e-36	2.1524e-34
CNAG_07736	glucan endo-1,3-alpha-glucosidase agn1	-2.57616	5.29439e-12	4.90537e-11
CNAG_05324	Sugar transporter	-2.68711	0.00628346	0.0149294
CNAG_04635	endopeptidase	-2.69346	5.69401e-67	7.66265e-65
CNAG_01993	hypothetical protein	-2.72192	2.78314e-33	1.01541e-31
CNAG_04867	vacuolar protein	-2.75685	3.77543e-17	5.28882e-16
CNAG_04877	hypothetical protein	-2.77027	0.00429874	0.0106194
CNAG_07841	hypothetical protein	-2.82431	0.0005677	0.0017369
CNAG_07762	hypothetical protein	-2.90478	3.1578e-07	1.69983e-06
CNAG_02155	hypothetical protein	-2.93228	0.0244356	0.0492249
CNAG_05641	hypothetical protein, hypothetical protein, variant	-2.94784	1.38887e-12	1.34607e-11
CNAG_08000	hypothetical protein	-3.17774	9.79988e-07	4.90233e-06
CNAG_04975	hypothetical protein	-5.4327	0.00332897	0.00846573
CNAG_02253	hypothetical protein, hypothetical protein, variant 1, hypothetical protein, variant 2	-6.39441	0.000120393	0.00042636
