# Supplementary material for: A PAS Protein Directs Metabolic Reprogramming during Cryptococcal Adaptation to Hypoxia
Source: mBio. 2021 Mar 16;12(2):e03602-20. doi: 10.1128/mBio.03602-20 (PMC8092316; doi:10.1128/mBio.03602-20)
Supplement: DATA SET S2 [file mBio.03602-20-sd002.xlsx]

## Sheet: GO terms
Category	ID	Name	P-value	Result gene list
BP	GO:0055114	Oxidation-reduction process	1.04118e-07	CNAG_00029,CNAG_00115,CNAG_00269,CNAG_00393,CNAG_00429,CNAG_00515,CNAG_00519,CNAG_00605,CNAG_00735,CNAG_01137,CNAG_01257,CNAG_01464,CNAG_01542,CNAG_01558,CNAG_01577,CNAG_01594,CNAG_01615,CNAG_01737,CNAG_01955,CNAG_02839,CNAG_02903,CNAG_02958,CNAG_03168,CNAG_03199,CNAG_03225,CNAG_03275,CNAG_03340,CNAG_03498,CNAG_03596,CNAG_03834,CNAG_03865,CNAG_03874,CNAG_03920,CNAG_04351,CNAG_04467,CNAG_04521,CNA…
BP	GO:0005975	Carbohydrate metabolic process	0.000697932	CNAG_00057,CNAG_00122,CNAG_00373,CNAG_00393,CNAG_00827,CNAG_01539,CNAG_01984,CNAG_02351,CNAG_02799,CNAG_03225,CNAG_04025,CNAG_04523,CNAG_05264,CNAG_05458,CNAG_05607,CNAG_05653,CNAG_05815,CNAG_06291,CNAG_06666,CNAG_06699,CNAG_06835,CNAG_06923,CNAG_07559,
BP	GO:0042133	Neurotransmitter metabolic process	0.00221244	CNAG_01594,CNAG_02366,CNAG_02818,CNAG_04467,
BP	GO:0055085	Transmembrane transport	0.00458309	CNAG_00235,CNAG_00307,CNAG_00539,CNAG_00598,CNAG_00730,CNAG_00796,CNAG_00867,CNAG_00895,CNAG_00904,CNAG_01619,CNAG_01674,CNAG_01946,CNAG_02083,CNAG_02361,CNAG_02465,CNAG_02539,CNAG_02540,CNAG_02561,CNAG_02733,CNAG_02959,CNAG_02974,CNAG_03061,CNAG_03140,CNAG_03438,CNAG_03619,CNAG_03719,CNAG_03772,CNAG_04474,CNAG_04616,CNAG_04632,CNAG_04704,CNAG_04794,CNAG_04867,CNAG_05130,CNAG_05324,CNAG_05377,CNA…
BP	GO:0009060	Aerobic respiration	0.0135422	CNAG_01137,CNAG_03225,CNAG_03596,CNAG_07363,CNAG_07851,
BP	GO:1902531	Regulation of intracellular signal transduction	0.0140374	CNAG_01004,CNAG_02441,CNAG_02953,CNAG_04119,CNAG_04243,CNAG_08023,
BP	GO:0015980	Energy derivation by oxidation of organic compounds	0.0372258	CNAG_00393,CNAG_01137,CNAG_03225,CNAG_03596,CNAG_07363,CNAG_07851,
BP	GO:0006826	Iron ion transport	0.0473416	CNAG_02959,CNAG_06242,

## Sheet: DEGs in GO terms
ID	logFC	P.Value	Function
CNAG_01464	2.00697	6.41477e-151	Flavohemoglobin
CNAG_06672	2.5791	4.70785e-130	formate dehydrogenase
CNAG_06835	2.69662	2.67363e-128	glucosidase
CNAG_05130	2.2405	4.36784e-120	hypothetical protein
CNAG_03874	2.34665	8.43618e-86	oxidoreductase
CNAG_05387	1.89609	3.02387e-85	galactose transporter
CNAG_06666	1.47783	1.52623e-80	starch phosphorylase
CNAG_06242	1.86825	4.46094e-77	Cryptococcus ferric transporter 1
CNAG_00519	1.85913	5.4857e-74	lathosterol oxidase
CNAG_00730	1.66221	3.52447e-73	ATP-binding cassette transporter
CNAG_01737	1.61362	1.18793e-71	C-4 methyl sterol oxidase, putative
CNAG_00115	1.75289	4.25251e-66	chlorophyll synthesis pathway protein BchC
CNAG_06168	1.48009	3.68151e-65	S-(hydroxymethyl)glutathione dehydrogenase
CNAG_02540	1.95145	1.55927e-64	hypothetical protein
CNAG_06699	1.20173	1.03602e-63	glyceraldehyde-3-phosphate dehydrogenase
CNAG_03061	1.49433	1.31511e-62	multiple drug resistance protein
CNAG_01539	1.40812	2.3815e-61	Myo-inositol-1-phosphate synthase
CNAG_00539	1.58047	1.12869e-59	membrane transporter
CNAG_07448	-1.54535	1.4101e-59	urea transporter, putative
CNAG_07851	1.35687	6.79308e-59	isocitrate dehydrogenase, NAD-dependent
CNAG_02958	1.78588	5.55307e-58	ferroxidase
CNAG_02818	1.52382	1.18872e-57	Glycine cleavage system T protein, glycine cleavage system T protein, variant
CNAG_00057	1.39589	1.66482e-57	fructose-1,6-bisphosphatase I
CNAG_00895	-1.77752	1.39042e-56	solute carrier family 39 (zinc transporter), member 1/2/3
CNAG_01257	1.6681	2.90708e-56	aldo-keto reductase
CNAG_04632	-1.44302	9.45518e-54	uracil permease
CNAG_06829	1.50742	1.32722e-53	Squalene monooxygenase
CNAG_07559	1.19359	7.19413e-53	glucose-6-phosphate 1-epimerase
CNAG_03140	1.24732	4.19618e-52	Sugar transporter
CNAG_07363	1.33313	4.34813e-52	isocitrate dehydrogenase, NAD-dependent
CNAG_07745	1.11585	1.93148e-51	alcohol dehydrogenase, propanol-preferring
CNAG_01577	-1.09284	3.46523e-50	glutamate dehydrogenase (NADP)
CNAG_02561	2.25053	1.12643e-49	spermine transporter
CNAG_06290	1.61551	7.20756e-48	Low-affinity glucose transporter HXT2
CNAG_03199	1.42244	7.08658e-47	FAD dependent oxidoreductase
CNAG_07004	1.13661	6.54592e-46	dihydrolipoyl dehydrogenase
CNAG_02361	1.5772	7.58251e-46	MFS transporter, ACS family, pantothenate transporter
CNAG_07695	1.09077	6.72335e-45	gamma-aminobutyric acid transporter
CNAG_00269	2.61048	8.83298e-45	Sorbitol dehydrogenase
CNAG_05653	1.28006	2.9249e-44	malate synthase A
CNAG_00393	1.44403	3.60152e-43	1,4-alpha-glucan-branching enzyme
CNAG_06644	1.24883	5.5707e-43	C-22 sterol desaturase
CNAG_06923	1.15461	5.91633e-43	xylulose 5-phosphate/fructose 6-phosphate phosphoketolase
CNAG_02974	1.02291	1.65143e-40	voltage-dependent anion channel protein 2
CNAG_00235	-1.71071	5.11336e-40	amt family ammonium transporter
CNAG_04794	1.18558	6.75131e-40	spermine transporter
CNAG_01984	1.02388	1.09961e-39	transaldolase
CNAG_03865	1.07312	9.69073e-39	cytoplasmic protein
CNAG_02903	1.13566	1.84053e-35	alcohol dehydrogenase (NADP)
CNAG_02799	1.27408	3.93953e-35	dihydroxyacetone kinase
CNAG_07316	1.40181	4.06812e-34	hydroxyacid-oxoacid transhydrogenase
CNAG_04523	1.99715	4.15011e-34	glyceraldehyde-3-phosphate dehydrogenase, type I
CNAG_00307	1.07378	6.37984e-34	hypothetical protein
CNAG_01558	1.05723	1.29896e-33	chlorophyll synthesis pathway protein BchC
CNAG_03596	1.01951	9.48757e-33	2-oxoglutarate dehydrogenase E2 component (dihydrolipoamide succinyltransferase)
CNAG_03225	1.06627	1.23381e-32	malate dehydrogenase, NAD-dependent
CNAG_03438	1.09359	1.4966e-31	hexose transporter
CNAG_04351	1.08732	2.87068e-30	methylmalonate-semialdehyde dehydrogenase (acylating)
CNAG_06119	1.87016	2.24215e-29	spermine transporter
CNAG_00605	1.00219	5.07624e-29	cytoplasmic protein
CNAG_00796	1.23252	5.38033e-29	ATP-binding cassette, subfamily B (MDR/TAP), member 1
CNAG_02959	1.41328	5.94302e-29	high-affinity iron transporter
CNAG_01137	-1.0227	1.66358e-28	aconitate hydratase, mitochondrial
CNAG_03920	1.03586	1.21841e-26	isocitrate dehydrogenase, NADP-dependent
CNAG_03168	1.02167	1.35877e-25	sulfite reductase (NADPH) flavoprotein alpha- component
CNAG_07365	1.27193	4.24555e-25	oxidoreductase
CNAG_06628	1.08065	1.12724e-24	aldehyde dehydrogenase (NAD)
CNAG_00735	1.03603	1.16568e-24	aldehyde dehydrogenase family 7 member A1
CNAG_05458	-2.05412	1.95594e-24	endo-1,3(4)-beta-glucanase
CNAG_06439	1.01151	4.26642e-24	d-arabinono-1,4-lactone oxidase
CNAG_06291	1.29738	1.31291e-23	polysaccharide deacetylase
CNAG_02953	1.03431	1.50601e-23	tuberin, tuberin, variant
CNAG_00515	1.2342	1.82339e-23	mannitol dehydrogenase, mannitol dehydrogenase, variant
CNAG_00904	2.08187	3.14757e-23	aflatoxin efflux pump AFLT
CNAG_05723	1.20976	6.2575e-23	Alcohol dehydrogenase
CNAG_01619	1.13217	4.01155e-22	hypothetical protein
CNAG_01615	1.13478	4.69557e-22	aldo-keto reductase
CNAG_03834	1.11736	5.29522e-21	C4-hydroxylase
CNAG_05607	1.00408	5.38561e-21	cytoplasmic protein
CNAG_06063	1.02576	1.35856e-20	cytochrome c oxidase assembly protein subunit 15
CNAG_04119	1.18438	2.97545e-20	rho guanyl-nucleotide exchange factor
CNAG_04862	-1.08281	5.566e-20	glutamate synthase (NADPH/NADH), glutamate synthase (NADPH/NADH), variant
CNAG_01946	1.34725	1.40614e-19	allantoate permease
CNAG_06374	1.39681	1.52715e-18	malate dehydrogenase (oxaloacetate- decarboxylating)(NADP)
CNAG_02539	1.00699	3.64629e-18	AAT family amino acid transporter
CNAG_03275	1.19875	2.11431e-17	glutaryl-CoA dehydrogenase, glutaryl-CoA dehydrogenase, variant
CNAG_01955	1.51166	2.58854e-17	Alcohol dehydrogenase
CNAG_01004	-1.59633	1.92054e-16	hypothetical protein, hypothetical protein, variant 1, hypothetical protein, variant 2
CNAG_01594	1.19421	3.70011e-16	glycine dehydrogenase
CNAG_03498	1.44672	3.79761e-16	metalloreductase, metalloreductase, variant 1, metalloreductase, variant 2
CNAG_04867	-2.75685	5.28882e-16	vacuolar protein
CNAG_02366	1.03189	1.88816e-15	4-aminobutyrate aminotransferase
CNAG_06186	-1.61948	3.13777e-15	hypothetical protein, hypothetical protein, variant 1, hypothetical protein, variant 2
CNAG_05788	-1.00523	3.4542e-15	V-type ATPase, G subunit
CNAG_02351	-1.03414	1.49928e-14	endochitinase
CNAG_06821	1.11433	1.68329e-14	ferric reductase transmembrane component 4, ferric reductase transmembrane component 4, variant
CNAG_04025	1.82134	5.67611e-14	transaldolase
CNAG_04521	1.27647	1.08096e-13	oxidoreductase
CNAG_06034	-1.01665	1.30363e-13	Allantoin permease
CNAG_02839	1.28154	2.42301e-13	hypothetical protein
CNAG_01542	1.07899	3.80598e-13	taurine catabolism dioxygenase TauD
CNAG_05264	-1.669	4.72795e-13	alpha-amylase AmyA, alpha-amylase AmyA, variant
CNAG_04467	1.2718	4.74337e-13	succinate-semialdehyde dehydrogenase (NADP)
CNAG_02465	1.04434	1.05659e-11	allantoate permease
CNAG_02083	1.95442	2.33904e-11	siderochrome-iron transporter
CNAG_00122	1.21056	4.21276e-10	Alpha-amylase
CNAG_00373	-1.04568	4.30301e-10	glucan 1,3-beta-glucosidase
CNAG_04474	-1.6871	8.0758e-10	monocarboxylic acid transporter
CNAG_03719	1.01038	8.88063e-10	Putative transporter of the major facilitator superfamily (MFS)
CNAG_04616	1.51459	1.33376e-09	hypothetical protein
CNAG_04243	-1.21029	1.51393e-09	cell division control protein 24
CNAG_06815	1.08567	5.27791e-09	putative fatty alcohol oxidase
CNAG_06777	1.09031	1.76966e-08	fructosyl amino acid oxidase
CNAG_08023	-1.2764	3.01639e-07	hypothetical protein
CNAG_07911	-1.03702	5.4317e-07	streptomycin biosynthesis protein StrI
CNAG_07589	1.04657	1.07163e-06	xylitol dehydrogenase
CNAG_03619	-1.11089	3.66984e-06	solute carrier family 29 (equilibrative nucleoside transporter), member 1/2/3
CNAG_05320	-1.0963	5.73923e-06	oxidoreductase
CNAG_03772	1.12937	6.50025e-06	high-affinity glucose transporter
CNAG_06556	1.29806	9.14709e-06	oxidoreductase
CNAG_00429	-1.22655	2.43787e-05	tRNA-dihydrouridine synthase 1
CNAG_00029	-1.15503	4.16655e-05	D-3-phosphoglycerate dehydrogenase
CNAG_02733	-2.15761	0.000181445	Monosaccharide transporter
CNAG_05815	1.03013	0.000199867	glucosidase
CNAG_05377	-1.53632	0.000848158	myo-inositol transporter, putative
CNAG_00827	1.75421	0.00331738	ribose 5-phosphate isomerase
CNAG_03340	-1.27022	0.00348965	flavonol synthase
CNAG_00867	-1.06198	0.00359881	myo-inositol transporter, putative
CNAG_00598	-1.32	0.00552435	nicotinamide mononucleotide permease
CNAG_04704	1.19572	0.00784931	MFS transporter, SHS family, lactate transporter
CNAG_02441	1.00416	0.0119194	hypothetical protein
CNAG_05324	-2.68711	0.0149294	Sugar transporter
