# Supplementary material for: A PAS Protein Directs Metabolic Reprogramming during Cryptococcal Adaptation to Hypoxia
Source: mBio. 2021 Mar 16;12(2):e03602-20. doi: 10.1128/mBio.03602-20 (PMC8092316; doi:10.1128/mBio.03602-20)
Supplement: DATA SET S3 [file mBio.03602-20-sd003.xlsx]

## Sheet: For Fig1D
ID	logFC	P.Value	Function	Pathways
CNAG_06923	1.15461	5.91633e-43	xylulose 5-phosphate/fructose 6-phosphate phosphoketolase	PPP/Acetate metabolism
CNAG_07745	1.11585	1.93148e-51	alcohol dehydrogenase, propanol-preferring	Fermentation
CNAG_02903	1.13566	1.84053e-35	alcohol dehydrogenase (NADP)	Fermentation
CNAG_05723	1.20976	6.2575e-23	Alcohol dehydrogenase	Fermentation
CNAG_01955	1.51166	2.58854e-17	Alcohol dehydrogenase	Fermentation
CNAG_02366	1.03189	1.88816e-15	4-aminobutyrate aminotransferase	GABA
CNAG_07695	1.09077	6.72335e-45	gamma-aminobutyric acid transporter	GABA
CNAG_04467	1.2718	4.74337e-13	succinate-semialdehyde dehydrogenase (NADP)	GABA
CNAG_01577	-1.09284	3.46523e-50	glutamate dehydrogenase (NADP)	Glutamate metabolism
CNAG_04862	-1.08281	5.566e-20	glutamate synthase (NADPH/NADH), glutamate synthase (NADPH/NADH), variant	Glutamate metabolism
CNAG_06699	1.20173	1.03602e-63	glyceraldehyde-3-phosphate dehydrogenase	Glycolysis
CNAG_03140	1.24732	4.19618e-52	Sugar transporter	Glycolysis
CNAG_06290	1.61551	7.20756e-48	Low-affinity glucose transporter HXT2	Glycolysis
CNAG_04523	1.99715	4.15011e-34	glyceraldehyde-3-phosphate dehydrogenase, type I	Glycolysis
CNAG_03438	1.09359	1.4966e-31	hexose transporter	Glycolysis
CNAG_02959	1.41328	5.94302e-29	high-affinity iron transporter	Glycolysis
CNAG_03772	1.12937	6.50025e-06	high-affinity glucose transporter	Glycolysis
CNAG_05387	1.89609	3.02387e-85	galactose transporter	Glycolysis
CNAG_02799	1.27408	3.93953e-35	dihydroxyacetone kinase	Glycolysis-related
CNAG_06835	2.69662	2.67363e-128	glucosidase	Glycolysis-related
CNAG_05815	1.03013	0.000199867	glucosidase	Glycolysis-related
CNAG_00057	1.39589	1.66482e-57	fructose-1,6-bisphosphatase I	Gluconeogenesis-related
CNAG_07559	1.19359	7.19413e-53	glucose-6-phosphate 1-epimerase	Gluconeogenesis-related
CNAG_06628	1.08065	1.12724e-24	aldehyde dehydrogenase (NAD)	Gluconeogenesis-related
CNAG_00735	1.03603	1.16568e-24	aldehyde dehydrogenase family 7 member A1	Gluconeogenesis-related
CNAG_05653	1.28006	2.9249e-44	malate synthase A	Glyoxylate
CNAG_01594	1.19421	3.70011e-16	glycine dehydrogenase	Glyoxylate
CNAG_01464	2.00697	6.41477e-151	Flavohemoglobin	Heme-iron
CNAG_06063	1.02576	1.35856e-20	cytochrome c oxidase assembly protein subunit 15	Heme-iron
CNAG_02083	1.95442	2.33904e-11	siderochrome-iron transporter	Heme-iron
CNAG_06242	1.86825	4.46094e-77	Cryptococcus ferric transporter 1	Heme-iron
CNAG_01984	1.02388	1.09961e-39	transaldolase	PPP
CNAG_04025	1.82134	5.67611e-14	transaldolase	PPP
CNAG_00827	1.75421	0.00331738	ribose 5-phosphate isomerase	PPP
CNAG_07851	1.35687	6.79308e-59	isocitrate dehydrogenase, NAD-dependent	TCA
CNAG_07363	1.33313	4.34813e-52	isocitrate dehydrogenase, NAD-dependent	TCA
CNAG_03596	1.01951	9.48757e-33	2-oxoglutarate dehydrogenase E2 component (dihydrolipoamide succinyltransferase)	TCA
CNAG_03225	1.06627	1.23381e-32	malate dehydrogenase, NAD-dependent	TCA
CNAG_01137	-1.0227	1.66358e-28	aconitate hydratase, mitochondrial	TCA
CNAG_03920	1.03586	1.21841e-26	isocitrate dehydrogenase, NADP-dependent	TCA
CNAG_07004	1.13661	6.54592e-46	dihydrolipoyl dehydrogenase	TCA-related
CNAG_06374	1.39681	1.52715e-18	malate dehydrogenase (oxaloacetate- decarboxylating)(NADP)	TCA-related
