# Supplementary material for: A PAS Protein Directs Metabolic Reprogramming during Cryptococcal Adaptation to Hypoxia
Source: mBio. 2021 Mar 16;12(2):e03602-20. doi: 10.1128/mBio.03602-20 (PMC8092316; doi:10.1128/mBio.03602-20)
Supplement: DATA SET S4 [file mBio.03602-20-sd004.xlsx]

## Sheet: DEGs
Note: logFC >1 or <-1; padj<0.01; 59 upregulated and 174 downregulated
Both green and red colored genes are DEGS Shared by WT under hypoxia vs normoxia and pas2D under hypoxia vs WT under hypoxia
Red colored ones show opposite differental expression pattern in two comparisons
Bolded ones are metabolic genes
Gene	log2FoldChange	padj
CNAG_01464	-5.68022	0
CNAG_07745	-4.59394	0
CNAG_06923	-3.79504	0
CNAG_02542	-3.60991	0
CNAG_06297	-5.05267	0
CNAG_00162	-4.22279	2.28e-296
CNAG_06672	3.04081	4.39e-230
CNAG_02986	-2.94145	1.28e-215
CNAG_01013	-3.90143	5.21e-207
CNAG_06666	-2.74654	2.36e-195
CNAG_00407	-2.90809	4.85e-194
CNAG_04659	-2.40344	2.11e-180
CNAG_00453	-3.11202	2.75e-180
CNAG_05387	-3.22019	3.21e-175
CNAG_00413	-3.51008	2.33e-147
CNAG_05874	-4.53298	1.08e-134
CNAG_06835	-3.07345	8.83e-124
CNAG_06404	-3.17011	6.8e-123
CNAG_03477	-2.61834	2.54e-109
CNAG_01803	-4.18835	7.81e-108
CNAG_05873	-3.11356	1.19e-101
CNAG_04027	-3.81587	6.14e-95
CNAG_06119	2.33318	5.66e-94
CNAG_02577	-2.41505	3.04e-91
CNAG_06026	-1.96423	3.01e-88
CNAG_04189	-1.86732	3.08e-86
CNAG_00727	-2.95552	4.37e-82
CNAG_01939	-4.10813	1.02e-76
CNAG_02473	-2.34875	4.97e-76
CNAG_03227	-2.07291	2.99e-74
CNAG_06088	-1.78358	4.11e-73
CNAG_03079	-2.73199	6.76e-69
CNAG_06156	-2.07512	2.09e-68
CNAG_06081	-2.22567	2.78e-67
CNAG_06290	-2.28091	4.83e-65
CNAG_00047	-1.98177	3.37e-64
CNAG_03519	2.06354	4.25e-64
CNAG_06374	-5.27191	2.98e-63
CNAG_03226	-1.6707	2.19e-60
CNAG_06638	-1.99293	8.98e-59
CNAG_07594	-2.18674	1.91e-58
CNAG_06829	-1.84732	4.16e-57	Co-regulated by Sre1
CNAG_06388	-8.53157	4.98e-54
CNAG_05548	1.75336	1.34e-53
CNAG_00337	-1.72757	3.24e-51
CNAG_05251	-1.99988	6.52e-49
CNAG_05130	1.41084	7.1e-49
CNAG_04587	-1.74446	3.56e-46
CNAG_05109	-1.74662	9.04e-46
CNAG_06298	-8.25151	2e-43
CNAG_00007	-1.68343	5.05e-42
CNAG_02043	-2.14047	2.38e-41
CNAG_05229	-1.83288	5.01e-41
CNAG_02460	-2.19087	3.51e-40
CNAG_05739	-1.81808	4.72e-40
CNAG_00929	-1.62764	4.92e-40
CNAG_02104	-1.6854	2e-39
CNAG_02603	-2.40974	3.27e-39
CNAG_03068	1.70154	5.37e-38
CNAG_00269	-2.81661	5.8e-38
CNAG_06242	-1.47199	2.12e-37	Co-regulated by Sre1
CNAG_03347	-1.14353	3.69e-37
CNAG_05408	-1.63552	9.86e-37
CNAG_01136	-1.54679	2.59e-36
CNAG_01914	-1.49385	3.26e-35
CNAG_01955	-6.26879	2.38e-34
CNAG_04835	-2.51985	1.07e-33
CNAG_02459	-1.57397	1.43e-33
CNAG_06075	-1.08305	3.99e-33
CNAG_05573	-1.2344	1.79e-32
CNAG_03861	-1.10458	4.24e-32
CNAG_05258	1.44037	4.68e-32
CNAG_06027	2.00566	5.06e-32
CNAG_00486	-1.6714	1.61e-31
CNAG_00519	-1.31489	5.66e-31
CNAG_07802	2.10274	8.62e-31
CNAG_05963	-2.25839	9.16e-31
CNAG_01257	-1.37307	4.04e-30
CNAG_02424	-2.50913	2.58e-29
CNAG_06207	-9.16016	5.73e-29
CNAG_00115	-1.24544	8.76e-29
CNAG_04523	1.45251	2.52e-28
CNAG_05256	1.15151	3.14e-27
CNAG_06551	1.2349	4.41e-27
CNAG_06092	-1.64183	5.87e-27
CNAG_04757	-1.11842	6.16e-27
CNAG_06446	-1.18193	1.22e-25
CNAG_01052	1.19884	3.01e-25
CNAG_00904	-2.86748	1.45e-24
CNAG_02864	1.25573	1.97e-24
CNAG_00149	1.05966	4.53e-24
CNAG_03834	-1.33254	6.14e-24
CNAG_04225	2.13661	6.55e-24
CNAG_06529	-1.71144	9.33e-24
CNAG_06897	-2.36292	1.03e-23
CNAG_01341	-1.14879	1.14e-23
CNAG_01925	-3.3416	1.92e-23
CNAG_00996	-1.09602	6.32e-23
CNAG_06401	1.19642	2.27e-22
CNAG_04622	-1.68682	3.78e-22
CNAG_01574	-1.92498	4.9e-22
CNAG_03355	-1.02687	8.78e-21
CNAG_02706	-1.19712	1e-20
CNAG_00141	-1.25252	1.02e-20
CNAG_04141	-1.46077	2.77e-20
CNAG_07348	-1.11768	8.84e-20
CNAG_07533	-1.58713	1.07e-19
CNAG_03228	-1.27783	1.31e-19
CNAG_02041	-1.77259	1.82e-19
CNAG_05698	-1.14331	1.83e-19
CNAG_07434	-1.30182	2.36e-19
CNAG_03376	-1.35463	4.21e-19
CNAG_02023	1.08526	5.77e-19
CNAG_03426	-2.08584	1.56e-18
CNAG_06009	1.21406	2.21e-18
CNAG_03050	1.14132	2.45e-18
CNAG_02496	1.05723	3.27e-18
CNAG_06063	-1.18178	9.2e-18
CNAG_05027	1.53562	9.2e-18
CNAG_08014	1.22064	1.17e-17
CNAG_02070	-1.07033	2.85e-17
CNAG_04675	-1.683	2.93e-17
CNAG_07631	-1.33297	5.68e-17
CNAG_05835	-1.07767	5.68e-17
CNAG_07325	1.05849	6.97e-17
CNAG_04658	-1.6632	3.92e-16
CNAG_02362	-1.21108	6.12e-16
CNAG_02188	-2.09846	6.23e-16
CNAG_01653	2.20899	9.85e-16
CNAG_05855	-1.18547	1.61e-15
CNAG_03727	1.06818	2.15e-15
CNAG_03202	-1.17322	5.35e-15
CNAG_04217	-2.91309	1.82e-14
CNAG_03408	1.08983	2.39e-14
CNAG_02978	1.04941	4.2e-14
CNAG_02868	-1.56677	1.01e-13
CNAG_06623	-1.81452	2.6e-13
CNAG_04041	-1.42706	7.89e-13
CNAG_00454	-3.4329	1.21e-12
CNAG_02561	1.05183	1.79e-12
CNAG_06805	1.32106	2.13e-12
CNAG_06052	1.31235	3.53e-12
CNAG_01479	1.0198	7.05e-12
CNAG_06863	-1.49721	1.88e-11
CNAG_01061	-1.30418	1.98e-11
CNAG_06373	-1.53589	4.86e-11
CNAG_06977	-1.70947	9.41e-11
CNAG_00883	-1.14528	9.65e-11
CNAG_04417	1.01872	1.06e-10
CNAG_07563	-1.1409	1.22e-10
CNAG_03909	1.20268	1.24e-10
CNAG_01494	1.18437	1.79e-10
CNAG_02344	1.19952	1.88e-10
CNAG_02365	-1.53078	5.21e-10
CNAG_07399	2.27265	5.42e-10
CNAG_06729	-1.04343	9.44e-10
CNAG_06853	-1.47837	1.05e-09
CNAG_04556	2.6756	1.11e-09
CNAG_00106	-1.10786	1.71e-09
CNAG_01794	1.1534	1.8e-09
CNAG_01272	1.36372	2.43e-09
CNAG_04042	-1.77647	2.72e-09
CNAG_05962	-2.76818	3.64e-09
CNAG_06658	-1.34501	3.83e-09
CNAG_00079	-1.24412	6.86e-09
CNAG_06055	-1.23282	7.5e-09
CNAG_06160	-1.24127	1.65e-08
CNAG_06765	-1.08107	1.96e-08
CNAG_01714	-2.23668	2.09e-08
CNAG_07845	-1.63481	2.24e-08
CNAG_02791	-1.12843	2.6e-08
CNAG_01525	1.09293	1.15e-07
CNAG_01954	-2.12739	1.32e-07
CNAG_04025	-1.51053	2.01e-07
CNAG_02464	-1.02952	2.3e-07
CNAG_04535	-2.15533	3.43e-07
CNAG_04793	1.22035	3.87e-07
CNAG_01681	-1.00132	4.37e-07
CNAG_04086	-1.09296	4.57e-07
CNAG_01527	-4.2008	4.76e-07
CNAG_01384	-1.20543	7.64e-07
CNAG_02983	-1.0166	1.24e-06
CNAG_02430	-1.23853	1.47e-06
CNAG_07444	1.60997	2.6e-06
CNAG_00826	-1.17454	6.86e-06
CNAG_00422	-1.13466	9.79e-06
CNAG_01534	1.89425	1e-05
CNAG_02170	1.24554	1.33e-05
CNAG_04240	1.31161	3.38e-05
CNAG_00192	-1.17531	3.85e-05
CNAG_07124	-7.38352	4.42e-05
CNAG_05916	-1.22778	4.91e-05
CNAG_05760	1.335	7.55e-05
CNAG_07981	-2.44956	8.23e-05
CNAG_04807	-1.12781	8.23e-05
CNAG_06556	1.06526	9.74e-05
CNAG_05662	-2.97842	0.000113296
CNAG_05914	-1.345	0.000125218
CNAG_02572	-2.21143	0.000160734
CNAG_03465	-1.14889	0.000178687
CNAG_02551	-1.07593	0.00018748
CNAG_05472	-1.29654	0.000208309
CNAG_00094	-1.08589	0.000217588
CNAG_07962	-1.32355	0.000245918
CNAG_04610	-1.45412	0.000245968
CNAG_06296	-1.47345	0.000253125
CNAG_04016	1.09963	0.000280387
CNAG_03997	1.21062	0.000316603
CNAG_03783	-1.16551	0.000365689
CNAG_00487	-1.76623	0.000395496
CNAG_02206	-1.35377	0.00056124
CNAG_03292	1.18029	0.000575984
CNAG_00005	1.49372	0.000639475
CNAG_08019	-1.42109	0.000732835
CNAG_04926	-1.26478	0.000759097
CNAG_07826	1.19648	0.000814543
CNAG_01349	1.57089	0.000901101
CNAG_03772	-1.14406	0.000933354
CNAG_05264	-1.72387	0.000962911
CNAG_06272	-1.18818	0.00101363
CNAG_06843	1.25802	0.00108166
CNAG_05586	-1.0232	0.00130442
CNAG_06389	-3.41545	0.0018263
CNAG_04094	-1.04	0.00195032
CNAG_03360	-1.08976	0.00211308
CNAG_07662	1.71597	0.00220543
CNAG_02863	2.39934	0.00222197
CNAG_07370	1.53369	0.00223575
CNAG_04018	-1.1592	0.00288469
CNAG_02489	-3.25792	0.00477146
CNAG_00749	3.36634	0.00490611
CNAG_02288	-1.15326	0.0052096
CNAG_00827	-2.40011	0.00543377
