# Supplementary material for: A PAS Protein Directs Metabolic Reprogramming during Cryptococcal Adaptation to Hypoxia
Source: mBio. 2021 Mar 16;12(2):e03602-20. doi: 10.1128/mBio.03602-20 (PMC8092316; doi:10.1128/mBio.03602-20)
Supplement: DATA SET S5 [file mBio.03602-20-sd005.xlsx]

## Sheet: GO_GOcircle
Category	ID	Term	adj_pval	Genes
BP	GO:0055114	Oxidation-reduction process	5.68e-11	CNAG_00115,CNAG_00162,CNAG_00269,CNAG_00413,CNAG_00519,CNAG_01257,CNAG_01464,CNAG_01714,CNAG_01794,CNAG_01955,CNAG_02460,CNAG_02489,CNAG_02577,CNAG_02791,CNAG_03050,CNAG_03226,CNAG_03465,CNAG_03834,CNAG_04189,CNAG_04417,CNAG_04523,CNAG_04535,CNAG_05027,CNAG_05256,CNAG_05258,CNAG_06063,CNAG_06081,CNAG_06374,CNAG_06556,CNAG_06623,CNAG_06638,CNAG_06672,CNAG_06829,CNAG_06977,CNAG_07745,
BP	GO:0005975	Carbohydrate metabolic process	0.000352761	CNAG_00826,CNAG_00827,CNAG_02551,CNAG_04025,CNAG_04217,CNAG_04523,CNAG_05264,CNAG_06052,CNAG_06623,CNAG_06666,CNAG_06835,CNAG_06923,
BP	GO:0044262	Cellular carbohydrate metabolic process	0.0107522	CNAG_00826,CNAG_02551,CNAG_06623,
BP	GO:0009060	Aerobic respiration	0.012931	CNAG_02791,CNAG_03226,CNAG_04189,
BP	GO:0055085	Transmembrane transport	0.0165927	CNAG_00727,CNAG_00749,CNAG_00904,CNAG_01384,CNAG_01681,CNAG_01925,CNAG_02430,CNAG_02561,CNAG_03426,CNAG_03772,CNAG_03909,CNAG_05130,CNAG_05387,CNAG_05662,CNAG_05914,CNAG_06119,CNAG_06242,CNAG_06290,
BP	GO:0006779	Porphyrin-containing compound biosynthetic process	0.0247072	CNAG_02460,CNAG_06063,
BP	GO:0006825	Copper ion transport	0.0380968	CNAG_05573,CNAG_06242,
BP	GO:0035556	Intracellular signal transduction	0.0396698	CNAG_00106,CNAG_03202,CNAG_03355,CNAG_06160,
ID	logFC	P.Value
CNAG_00115	-1.24544	8.76e-29
CNAG_00826	-1.17454	6.86e-06
CNAG_04217	-2.91309	1.82e-14
CNAG_02791	-1.12843	2.6e-08
CNAG_00727	-2.95552	4.37e-82
CNAG_02460	-2.19087	3.51e-40
CNAG_05573	-1.2344	1.79e-32
CNAG_00106	-1.10786	1.71e-09
CNAG_00162	-4.22279	2.28e-296
CNAG_00827	-2.40011	0.00543377
CNAG_04523	1.45251	2.52e-28
CNAG_02551	-1.07593	0.00018748
CNAG_03226	-1.6707	2.19e-60
CNAG_00749	3.36634	0.00490611
CNAG_06063	-1.18178	9.2e-18
CNAG_06242	-1.47199	2.12e-37
CNAG_03202	-1.17322	5.35e-15
CNAG_00269	-2.81661	5.8e-38
CNAG_06052	1.31235	3.53e-12
CNAG_06623	-1.81452	2.6e-13
CNAG_04189	-1.86732	3.08e-86
CNAG_00904	-2.86748	1.45e-24
CNAG_03355	-1.02687	8.78e-21
CNAG_06160	-1.24127	1.65e-08
CNAG_01384	-1.20543	7.64e-07
CNAG_01681	-1.00132	4.37e-07
CNAG_01925	-3.3416	1.92e-23
CNAG_02430	-1.23853	1.47e-06
CNAG_02561	1.05183	1.79e-12
CNAG_03426	-2.08584	1.56e-18
CNAG_03772	-1.14406	0.000933354
CNAG_03909	1.20268	1.24e-10
CNAG_05130	1.41084	7.1e-49
CNAG_05387	-3.22019	3.21e-175
CNAG_05662	-2.97842	0.000113296
CNAG_05914	-1.345	0.000125218
CNAG_06119	2.33318	5.66e-94
CNAG_06290	-2.28091	4.83e-65
CNAG_04025	-1.51053	2.01e-07
CNAG_05264	-1.72387	0.000962911
CNAG_06666	-2.74654	2.36e-195
CNAG_06835	-3.07345	8.83e-124
CNAG_06923	-3.79504	0
CNAG_00413	-3.51008	2.33e-147
CNAG_00519	-1.31489	5.66e-31
CNAG_01257	-1.37307	4.04e-30
CNAG_01464	-5.68022	0
CNAG_01714	-2.23668	2.09e-08
CNAG_01794	1.1534	1.8e-09
CNAG_01955	-6.26879	2.38e-34
CNAG_02489	-3.25792	0.00477146
CNAG_02577	-2.41505	3.04e-91
CNAG_03050	1.14132	2.45e-18
CNAG_03465	-1.14889	0.000178687
CNAG_03834	-1.33254	6.14e-24
CNAG_04417	1.01872	1.06e-10
CNAG_04535	-2.15533	3.43e-07
CNAG_05027	1.53562	9.2e-18
CNAG_05256	1.15151	3.14e-27
CNAG_05258	1.44037	4.68e-32
CNAG_06081	-2.22567	2.78e-67
CNAG_06374	-5.27191	2.98e-63
CNAG_06556	1.06526	9.74e-05
CNAG_06638	-1.99293	8.98e-59
CNAG_06672	3.04081	4.39e-230
CNAG_06829	-1.84732	4.16e-57
CNAG_06977	-1.70947	9.41e-11
CNAG_07745	-4.59394	0
