# Supplementary material for: A PAS Protein Directs Metabolic Reprogramming during Cryptococcal Adaptation to Hypoxia
Source: mBio. 2021 Mar 16;12(2):e03602-20. doi: 10.1128/mBio.03602-20 (PMC8092316; doi:10.1128/mBio.03602-20)
Supplement: DATA SET S6 [file mBio.03602-20-sd006.xlsx]

## Sheet: All
Normoxia and Hypoxia shared	Product Description	Score	# Unique peptides		Hypoxia-specific	Product Description	Score	# Unique peptides		Normoxia-specific	Product Description	Score	# Unique peptides
CNAG_03771	DNA binding protein Ncp1, DNA binding protein Ncp1, variant	823.011	9		CNAG_05353	nuclear pore complex protein Nup133	253.15	5		CNAG_02788	hypothetical protein	219.678	2
CNAG_04588	hypothetical protein, hypothetical protein, variant	741.291	7		CNAG_03249	THO complex subunit 4	232.866	3		CNAG_01211	hypothetical protein	126.711	2
CNAG_06208	heat shock 70kDa protein 4	503.723	7		CNAG_01733	pre-mRNA-processing factor 19	163.437	2		CNAG_00091	hypothetical protein	109.957	2
CNAG_03902	Regulator of drug sensitivity 2, putative	420.158	6		CNAG_02671	pre-mRNA-splicing factor cef1	157.635	2		CNAG_06109	hypothetical protein, hypothetical protein, variant	106.507	2
CNAG_04609	argonaute	161.436	4		CNAG_04149	nuclear pore complex protein Nup107	123.415	3		CNAG_07108	tip120-family protein	76.6144	2
CNAG_04441	polyadenylate-binding protein, cytoplasmic and nuclear	147.783	3		CNAG_02166	DNA-directed RNA polymerase II subunit RPB1	68.0336	2		CNAG_00705	RuvB-like helicase 2	56.619	3
CNAG_07807	Histone H4	140.474	3		CNAG_01189	DNA-directed RNA polymerase I subunit RPA1	53.056	2		CNAG_05552	transcription activator snf2l1	54.2515	2
CNAG_06745	Histone H3	107.311	3		CNAG_04168	histone H1/5	52.4713	2		CNAG_01031	hypothetical protein	39.5042	3
CNAG_06199	nuclear DNA helicase II	85.5793	2		CNAG_04090	activating transcription factor	46.607	1		CNAG_06274	hypothetical protein	37.4247	2
CNAG_06585	pre-mRNA-splicing helicase BRR2	76.8461	2		CNAG_01168	H/ACA ribonucleoprotein complex subunit 4	39.5114	2
CNAG_04864	iron regulator 1, iron regulator 1, variant	61.6961	2		CNAG_02936	CCR4-NOT transcription complex subunit 1	32.7204	2
CNAG_01053	nuclear pore complex protein Nup160	49.7246	2
CNAG_01091	U5 small nuclear ribonucleoprotein component	46.2093	1
